# Supplementary material for: SARS-CoV-2 vaccines induce a diverse spike-specific CD4+ T cell receptor repertoire in people living with HIV with low CD4 nadirs
Source: Front Immunol. 2025 Oct 13;16:1663819. doi: 10.3389/fimmu.2025.1663819 (PMC12554773; doi:10.3389/fimmu.2025.1663819)
Supplement: Supplementary file 4 [file Table3.xlsx]

## Sheet: Table S1a. PLWH_Samples
CP39
CP71
CP86
CP88
CP89
CP100
CP104

## Sheet: Table S1b. PLW_Color Code
Ambiguous
Monoreactive S2S
Monoreactive NL63	Crossreactive S2S/NL63
Monoreactive 229E	Crossreactive S2S/229E	Crossreactive NL63/229E
Monoreactive OC43	Crossreactive S2S/OC43	Crossreactive NL63/OC43	Crossreactive 229E/OC43
Monoreactive HKU1	Crossreactive S2S/HKU1	Crossreactive NL63/HKU1	Crossreactive 229E/HKU1	Crossreactive OC43/HKU1

## Sheet: Table S1c. PLWH_SpikeTCRs
CP71
	DMSO_1	DMSO_2	DMSO_3	S2S_1	S2S_2	S2S_3	NL63_1	NL63_2	NL63_3	229E_1	229E_2	229E_3	OC43_1	OC43_2	OC43_3	HKU1_1	HKU1_2	HKU1_3	AVG DMSO	AVG S2S	AVG NL63	AVG 229E	AVG OC43	AVG HKU1
CATSAPDRGNNQPQHF	0	0	0	2.261	0.145	0.58	0.008	0	0.002	0	0	0	0	0	0	0.006	0	0.082	0	0.995333	0.00333333	0	0	0.0293333	Monoreactive S2S
CASTREGGRSGELFF	0.001	0	0.004	2.048	1.145	1.277	0.001	0	0.002	0	0.004	0.002	0.002	0.004	0	0.015	0.034	0.017	0.00166667	1.49	0.001	0.002	0.002	0.022	Monoreactive S2S
CASSNRGGGYQPQHF	0	0.019	0	1.731	0.344	0.106	0.003	0.001	0.012	0.02	0	0	0.01	0.003	0	0	0.01	0.005	0.00633333	0.727	0.00533333	0.00666667	0.00433333	0.005	Monoreactive S2S
CASSEGLSNQPQHF	0	0.002	0	1.628	1.349	1.019	0	0.005	0.005	0	0	0	0	0	0	0	0.022	0.004	0.000666667	1.332	0.00333333	0	0	0.00866667	Monoreactive S2S
CATRQGKYGYTF	0.005	0.009	0.007	1.436	1.78	2.835	0.026	0.004	0.008	0.01	0.011	0.011	0.006	0.002	0.006	0.004	0.006	0.01	0.007	2.017	0.0126667	0.0106667	0.00466667	0.00666667	Monoreactive S2S
CASSLGGRAGIGNQPQHF	0	0.007	0.002	1.231	1.403	0.716	0.009	0	0.011	0.008	0	0.012	0.006	0.008	0	0	0	0.004	0.003	1.11667	0.00666667	0.00666667	0.00466667	0.00133333	Monoreactive S2S
CASSSQDRLAYGYTF	0.006	0	0.008	1.149	1.952	1.2	0	0	0.009	0.002	0	0	0	0	0	0.003	0.004	0	0.00466667	1.43367	0.003	0.000666667	0	0.00233333	Monoreactive S2S
CASTLHGGRGTDTQYF	0.002	0.006	0	1.088	0.304	0.455	0	0	0	0	0	0.002	0	0	0.001	0	0	0.001	0.00266667	0.615667	0	0.000666667	0.000333333	0.000333333	Monoreactive S2S
CSAPTGGAGGYTF	0	0	0	1.062	0.587	1.556	0	0	0	0	0.004	0	0.002	0.005	0	0	0	0	0	1.06833	0	0.00133333	0.00233333	0	Monoreactive S2S
CASSLRRELFF	0.032	0.018	0.011	1.004	1.551	0.582	0	0.003	0.005	0.013	0	0.001	0.013	0.014	0.013	0.011	0.007	0.006	0.0203333	1.04567	0.00266667	0.00466667	0.0133333	0.008	Monoreactive S2S
CASSREATGANYGYTF	0	0	0	0.915	0.184	0.048	0.002	0	0	0	0	0	0	0	0.005	0	0	0	0	0.382333	0.000666667	0	0.00166667	0	Monoreactive S2S
CSASRGAGATDTQYF	0	0	0	0.788	0.27	0.148	0	0	0	0	0	0.004	0	0	0	0.012	0	0	0	0.402	0	0.00133333	0	0.004	Monoreactive S2S
CATSASRGGNQPQHF	0	0	0	0.769	1.104	0	0	0	0.001	0	0	0	0	0	0	0	0	0	0	0.624333	0.000333333	0	0	0	Monoreactive S2S
CSAKRGAGVQETQYF	0	0	0	0.708	0.245	0.101	0	0	0	0	0	0	0	0	0.002	0	0	0.01	0	0.351333	0	0	0.000666667	0.00333333	Monoreactive S2S
CASRLTGGGTDTQYF	0	0.059	0	0.699	0.806	0.804	0	0	0	0.013	0.004	0.012	0.014	0.001	0.005	0.005	0.001	0.003	0.0196667	0.769667	0	0.00966667	0.00666667	0.003	Monoreactive S2S
CSARARGARYEQYF	0.002	0.012	0.006	0.699	0.542	1.337	0.001	0	0.003	0.004	0.006	0.004	0.002	0.003	0.003	0.003	0.005	0	0.00666667	0.859333	0.00133333	0.00466667	0.00266667	0.00266667	Monoreactive S2S
CATSAAGDNSPLHF	0	0	0.007	0.689	0.104	0.024	0	0	0	0	0.002	0.009	0	0	0	0	0	0.008	0.00233333	0.272333	0	0.00366667	0	0.00266667	Monoreactive S2S
CATSTLAGVYNEQFF	0	0	0.003	0.619	0.441	0.408	0.003	0.004	0.004	0.001	0.002	0.003	0.004	0	0.003	0.003	0.001	0.006	0.001	0.489333	0.00366667	0.002	0.00233333	0.00333333	Monoreactive S2S
CASSLSSGGSNTEAFF	0.003	0.002	0.006	0.618	0.1	0.433	0	0	0	0	0.001	0.001	0.002	0.004	0.005	0.001	0	0.003	0.00366667	0.383667	0	0.000666667	0.00366667	0.00133333	Monoreactive S2S
CASSFTGTQGNQPQHF	0	0	0	0.614	0.162	0.002	0.003	0	0	0.009	0	0	0	0	0	0	0	0	0	0.259333	0.001	0.003	0	0	Monoreactive S2S
CSARRDPYEQYF	0.001	0.002	0.002	0.589	1.186	1.447	0.001	0.006	0	0	0.007	0.002	0	0	0.001	0.004	0.007	0.003	0.00166667	1.074	0.00233333	0.003	0.000333333	0.00466667	Monoreactive S2S
CSARAGVGELFF	0.005	0.011	0	0.582	0.23	0.093	0	0	0.008	0.003	0.004	0	0	0.002	0	0	0	0	0.00533333	0.301667	0.00266667	0.00233333	0.000666667	0	Monoreactive S2S
CAISVDRVGTDTQYF	0	0	0	0.579	0.019	0.523	0.003	0	0.003	0	0.004	0	0	0	0	0	0.004	0	0	0.373667	0.002	0.00133333	0	0.00133333	Monoreactive S2S
CASSLLSGTVNTEAFF	0	0	0.051	0.562	0.428	0.337	0	0	0	0.001	0	0	0	0	0	0	0.002	0.004	0.017	0.442333	0	0.000333333	0	0.002	Monoreactive S2S
CASTWNSPLHF	0.008	0	0	0.547	0	0.179	0	0	0	0	0	0	0	0	0	0	0	0	0.00266667	0.242	0	0	0	0	Monoreactive S2S
CASSLMDASWSYTF	0	0	0	0.509	0.118	0	0	0	0	0	0.005	0	0	0	0	0.005	0	0	0	0.209	0	0.00166667	0	0.00166667	Monoreactive S2S
CASSLEGGSEAFF	0	0	0	0.486	0.242	0.066	0	0.003	0	0	0	0	0	0	0	0	0	0.004	0	0.264667	0.001	0	0	0.00133333	Monoreactive S2S
CATSDSSRGNNQPQHF	0	0	0	0.468	0.236	0.379	0	0	0	0	0	0	0	0	0	0.003	0.001	0	0	0.361	0	0	0	0.00133333	Monoreactive S2S
CSASRDTTNYGYTF	0	0.011	0	0.462	0.233	0.967	0	0.005	0	0	0	0	0	0.005	0	0.017	0.005	0.04	0.00366667	0.554	0.00166667	0	0.00166667	0.0206667	Monoreactive S2S
CASSESPGGPSEQYF	0	0	0	0.451	0.026	0.109	0.001	0	0	0	0	0	0	0	0	0	0	0	0	0.195333	0.000333333	0	0	0	Monoreactive S2S
CASSIMTGQAFF	0	0	0	0.421	0.621	0.134	0	0	0.001	0	0	0	0	0	0	0	0	0	0	0.392	0.000333333	0	0	0	Monoreactive S2S
CATSPGTGPNQPQHF	0	0.022	0	0.416	0.244	0.205	0	0	0	0.006	0	0.001	0	0	0	0	0	0	0.00733333	0.288333	0	0.00233333	0	0	Monoreactive S2S
CATSSRGALGYTF	0	0	0	0.385	0.298	0.034	0	0	0	0	0	0	0	0	0	0	0	0	0	0.239	0	0	0	0	Monoreactive S2S
CASRTGKYGYTF	0	0.003	0	0.373	0.274	0.304	0.001	0.003	0	0.001	0.008	0	0	0.003	0	0	0.001	0	0.001	0.317	0.00133333	0.003	0.001	0.000333333	Monoreactive S2S
CASSLELTRILTSTEAFF	0.003	0.001	0.018	0.371	0.295	0.299	0	0.005	0	0	0.007	0	0	0	0	0	0.002	0	0.00733333	0.321667	0.00166667	0.00233333	0	0.000666667	Monoreactive S2S
CASSALNEQFF	0.002	0	0.001	0.363	0.074	0.148	0.003	0	0	0.002	0	0.002	0	0	0.004	0.004	0	0	0.001	0.195	0.001	0.00133333	0.00133333	0.00133333	Monoreactive S2S
CASRELPGPQHF	0	0	0	0.359	0	0.135	0	0	0	0	0	0	0	0	0	0	0.015	0	0	0.164667	0	0	0	0.005	Monoreactive S2S
CATKKGTDTGELFF	0.005	0	0	0.35	0.112	0.11	0	0	0	0	0	0	0	0	0	0	0	0	0.00166667	0.190667	0	0	0	0	Monoreactive S2S
CASSLRGANGYTF	0	0	0	0.347	0.599	0.093	0	0	0	0	0	0	0	0	0	0	0	0	0	0.346333	0	0	0	0	Monoreactive S2S
CASSPRGADGYTF	0	0	0	0.34	0	0	0	0	0.001	0	0	0	0	0	0	0	0	0	0	0.113333	0.000333333	0	0	0	Monoreactive S2S
CASSLERLASGGTQYF	0	0	0	0.338	0.011	0	0	0	0.003	0	0	0	0	0	0	0	0	0	0	0.116333	0.001	0	0	0	Monoreactive S2S
CASSYSRLNEQYF	0	0	0	0.334	0.187	0.038	0	0	0	0	0.005	0.006	0	0	0	0	0.002	0	0	0.186333	0	0.00366667	0	0.000666667	Monoreactive S2S
CASSVRGAGGYTF	0	0	0.005	0.332	0.16	0.001	0	0	0	0	0	0	0	0	0	0	0.004	0.001	0.00166667	0.164333	0	0	0	0.00166667	Monoreactive S2S
CSARKDSRTDTQYF	0	0	0	0.311	0.292	0.5	0	0	0.009	0	0.001	0	0	0	0	0.049	0	0	0	0.367667	0.003	0.000333333	0	0.0163333	Monoreactive S2S
CSASRDSNTGELFF	0	0	0	0.289	0.326	1.174	0	0	0	0	0	0	0	0	0.006	0	0	0	0	0.596333	0	0	0.002	0	Monoreactive S2S
CSARRDSRTDTQYF	0	0	0	0.284	0.579	0.065	0	0.003	0	0	0	0	0.019	0	0.036	0	0	0	0	0.309333	0.001	0	0.0183333	0	Monoreactive S2S
CSARVGAGWADTQYF	0	0	0	0.28	0.107	0	0	0.004	0	0	0	0	0	0	0	0	0	0	0	0.129	0.00133333	0	0	0	Monoreactive S2S
CSAKETEGNNQPQHF	0	0.027	0.005	0.267	0.197	1.844	0	0	0	0	0	0	0	0	0.009	0.088	0.03	0.026	0.0106667	0.769333	0	0	0.003	0.048	Monoreactive S2S
CATSSNNQPQHF	0.011	0	0.019	0.263	0.752	0.596	0	0	0	0	0	0.001	0	0.005	0	0	0	0.005	0.01	0.537	0	0.000333333	0.00166667	0.00166667	Monoreactive S2S
CASSPTPNQPQHF	0	0.015	0	0.256	0.354	0.153	0	0	0	0	0	0	0	0	0	0	0.008	0	0.005	0.254333	0	0	0	0.00266667	Monoreactive S2S
CASSLEGTDTQYF	0.002	0.006	0.001	0.252	0.065	0.272	0	0	0.001	0.001	0.004	0	0.001	0	0.002	0.001	0	0	0.003	0.196333	0.000333333	0.00166667	0.001	0.000333333	Monoreactive S2S
CASSLSGPGKLGGTDTQYF	0	0	0	0.251	0.47	0.163	0	0.001	0	0	0	0	0	0	0	0	0	0	0	0.294667	0.000333333	0	0	0	Monoreactive S2S
CSASQSGGSNQPQHF	0	0	0	0.249	0.25	0	0	0	0	0	0	0	0	0	0	0	0	0	0	0.166333	0	0	0	0	Monoreactive S2S
CASSEGAARQPQHF	0	0.01	0	0.244	0.003	0.672	0	0	0	0	0.012	0	0	0	0.006	0	0.007	0.004	0.00333333	0.306333	0	0.004	0.002	0.00366667	Monoreactive S2S
CASIRRRGELHGYTF	0	0	0	0.211	0.138	0	0	0	0	0	0	0	0	0	0	0	0	0	0	0.116333	0	0	0	0	Monoreactive S2S
CASRGATYEQYF	0.001	0	0	0.209	0.126	0.118	0	0	0	0.001	0	0	0.001	0	0	0.004	0.003	0	0.000333333	0.151	0	0.000333333	0.000333333	0.00233333	Monoreactive S2S
CASSKERGDSYEQYF	0	0	0	0.209	0	0.213	0	0	0	0	0	0	0	0	0	0	0.002	0	0	0.140667	0	0	0	0.000666667	Monoreactive S2S
CASSGGFSNQPQHF	0	0	0	0.208	0.127	0	0	0	0	0	0	0	0	0	0	0	0	0	0	0.111667	0	0	0	0	Monoreactive S2S
CASKSSFNTGELFF	0	0	0	0.202	0.153	0	0	0	0	0	0	0	0	0	0	0	0	0	0	0.118333	0	0	0	0	Monoreactive S2S
CATSDFGQGARETQYF	0	0	0	0.193	0.341	0.547	0	0	0	0	0	0.005	0	0	0	0.003	0	0.017	0	0.360333	0	0.00166667	0	0.00666667	Monoreactive S2S
CATSSGTVFREQYF	0	0.008	0.003	0.189	0.031	0.162	0.001	0	0	0.001	0	0.003	0	0	0	0.014	0.055	0.006	0.00366667	0.127333	0.000333333	0.00133333	0	0.025	Monoreactive S2S
CSASRAFDSNQPQHF	0	0	0	0.186	0	0.467	0	0	0	0	0	0	0	0	0	0	0	0	0	0.217667	0	0	0	0	Monoreactive S2S
CASSREGGRGSGELFF	0.003	0.002	0.006	0.183	0.005	0.45	0	0	0.002	0.002	0	0	0	0.002	0.002	0.007	0.004	0.004	0.00366667	0.212667	0.000666667	0.000666667	0.00133333	0.005	Monoreactive S2S
CASSVQAYSNQPQHF	0	0.011	0	0.177	0.167	0.021	0.006	0	0	0	0	0	0	0	0	0	0	0	0.00366667	0.121667	0.002	0	0	0	Monoreactive S2S
CATISSGSNEQFF	0	0	0.003	0.175	0.308	0	0	0	0	0	0.004	0	0	0.002	0	0	0	0	0.001	0.161	0	0.00133333	0.000666667	0	Monoreactive S2S
CSAKSQGSNQPQHF	0	0	0.003	0.174	0.142	0	0	0	0	0	0	0	0.008	0	0	0	0	0	0.001	0.105333	0	0	0.00266667	0	Monoreactive S2S
CATSRGAPQPQHF	0	0	0	0.171	0.105	0.446	0	0	0	0	0	0	0	0	0	0	0	0.002	0	0.240667	0	0	0	0.000666667	Monoreactive S2S
CASSARGANGYTF	0	0	0	0.165	0	0.785	0	0.006	0	0	0.006	0	0	0	0	0	0	0.012	0	0.316667	0.002	0.002	0	0.004	Monoreactive S2S
CASSYLGLPGTDTQYF	0	0.003	0	0.162	0.089	0.194	0	0	0	0	0	0	0	0	0	0	0	0	0.001	0.148333	0	0	0	0	Monoreactive S2S
CSVNGQGAVGYGYTF	0	0	0.005	0.156	0.45	0.207	0	0	0.002	0	0	0	0	0	0	0	0	0	0.00166667	0.271	0.000666667	0	0	0	Monoreactive S2S
CASSEGPPGGTEAFF	0	0	0	0.155	0.149	0.373	0	0	0.003	0	0.003	0.003	0	0	0	0.001	0	0	0	0.225667	0.001	0.002	0	0.000333333	Monoreactive S2S
CSAPPSGENEQFF	0	0	0	0.15	0.218	0.644	0.005	0.002	0.002	0	0	0	0	0	0	0	0	0	0	0.337333	0.003	0	0	0	Monoreactive S2S
CSATRSGGNTDTQYF	0	0	0	0.148	0.341	0	0	0	0	0	0	0	0	0	0	0	0	0	0	0.163	0	0	0	0	Monoreactive S2S
CATKRLGGGTDTQYF	0.002	0	0	0.146	1.217	0.151	0.001	0	0	0	0	0	0	0	0	0	0	0	0.000666667	0.504667	0.000333333	0	0	0	Monoreactive S2S
CAISDSGSNQPQHF	0	0	0	0.146	0.321	0	0	0	0	0	0	0	0	0	0	0.005	0	0	0	0.155667	0	0	0	0.00166667	Monoreactive S2S
CSANRDRASYNEQFF	0	0	0	0.14	0.191	0.272	0	0	0.003	0	0.001	0	0	0	0	0	0.012	0.023	0	0.201	0.001	0.000333333	0	0.0116667	Monoreactive S2S
CASSQGYTQYF	0	0.002	0	0.139	0.174	0.109	0	0	0	0	0	0.003	0.002	0	0	0	0	0	0.000666667	0.140667	0	0.001	0.000666667	0	Monoreactive S2S
CASSLDGPDTQYF	0	0	0	0.137	0.406	0.098	0	0	0	0	0.001	0	0	0	0	0	0	0.002	0	0.213667	0	0.000333333	0	0.000666667	Monoreactive S2S
CATSRDEEGRGGYTF	0	0	0	0.013	0	0	0	0.288	1.833	0.079	0	0	0	0	0	0	0	0.029	0	0.00433333	0.707	0.0263333	0	0.00966667	Monoreactive NL63
CASSYGLNYGYTF	0	0	0	0.121	0.176	0.09	0	0	0	0	0	0	0	0	0	0	0	0	0	0.129	0	0	0	0	Monoreactive S2S
CASSSTVDNSPLHF	0	0	0	0.118	0	0.293	0	0	0	0	0	0	0	0	0	0	0	0	0	0.137	0	0	0	0	Monoreactive S2S
CASSLRPSNQPQHF	0.012	0	0.003	0.112	0.089	0.164	0	0.002	0	0.001	0.004	0.003	0.002	0.002	0	0	0.001	0	0.005	0.121667	0.000666667	0.00266667	0.00133333	0.000333333	Monoreactive S2S
CSAVAALTDTQYF	0	0	0	0.112	0	0.501	0	0	0	0	0	0	0	0	0	0	0	0	0	0.204333	0	0	0	0	Monoreactive S2S
CASSLISSQGAGELFF	0	0.001	0	0.111	0.044	0.145	0	0	0	0.001	0	0	0	0	0	0	0	0	0.000333333	0.1	0	0.000333333	0	0	Monoreactive S2S
CASSLGTATEAFF	0	0	0	0.11	0.136	0.266	0	0.001	0	0.001	0.004	0	0	0	0	0.001	0	0.001	0	0.170667	0.000333333	0.00166667	0	0.000666667	Monoreactive S2S
CSASPSAGNNQPQHF	0	0.011	0	0.104	0.704	0.329	0.006	0	0	0	0	0	0	0	0	0.008	0.03	0	0.00366667	0.379	0.002	0	0	0.0126667	Monoreactive S2S
CASSDRDRASHTQYF	0	0	0	0.101	0.066	0.421	0	0	0	0	0	0	0	0	0	0	0	0	0	0.196	0	0	0	0	Monoreactive S2S
CSARPGTSGFTGELFF	0	0	0	0.101	0.043	0.163	0	0	0	0	0	0	0	0	0	0	0	0	0	0.102333	0	0	0	0	Monoreactive S2S
CSARVSAGAPYEQYF	0	0.004	0	0.1	0.467	0.229	0	0	0	0	0	0	0	0	0	0.007	0	0.002	0.00133333	0.265333	0	0	0	0.003	Monoreactive S2S
CASSLAGGALEQYF	0	0	0	0.095	0.142	0.126	0	0	0	0	0	0	0	0	0	0	0	0	0	0.121	0	0	0	0	Monoreactive S2S
CASTREGGRGSEQYF	0	0	0.002	0.076	0.22	0.127	0	0	0	0.001	0	0	0.002	0	0	0	0	0.001	0.000666667	0.141	0	0.000333333	0.000666667	0.000333333	Monoreactive S2S
CASSYRLGTNSPLHF	0	0	0	0.058	1.842	0.932	0.005	0	0	0	0.001	0	0	0	0	0.013	0	0.029	0	0.944	0.00166667	0.000333333	0	0.014	Monoreactive S2S
CSARRAESSYNSPLHF	0	0	0	0.004	0	0.003	2.59	1.323	0.742	0	0	0	0	0	0.006	0	0	0	0	0.00233333	1.55167	0	0.002	0	Monoreactive NL63
CATRSGVYNEQFF	0.001	0	0	0.052	0.507	0.406	0	0.002	0	0	0	0.001	0	0.001	0	0.003	0.011	0.015	0.000333333	0.321667	0.000666667	0.000333333	0.000333333	0.00966667	Monoreactive S2S
CSVVRGTDTQYF	0	0.002	0.002	0.044	0.314	0	0	0	0	0	0	0	0	0	0	0	0	0	0.00133333	0.119333	0	0	0	0	Monoreactive S2S
CATSDPGGGAFF	0	0	0	0.031	0.14	0.175	0	0	0	0	0	0	0	0	0	0	0	0	0	0.115333	0	0	0	0	Monoreactive S2S
CATSRIDRANNEQFF	0	0	0	0.016	0.297	0.484	0	0	0	0.001	0	0.002	0	0.002	0	0	0.005	0	0	0.265667	0	0.001	0.000666667	0.00166667	Monoreactive S2S
CASSIKGQGSGANVLTF	0	0.003	0	0.001	0.002	0	0.725	0.906	0.411	0	0	0	0.002	0	0	0.002	0	0	0.001	0.001	0.680667	0	0.000666667	0.000666667	Monoreactive NL63
CASSQDASSLREQYF	0	0.001	0	0.001	0.001	0	0.255	0.161	0.127	0.001	0.001	0	0.002	0.001	0.002	0.001	0.001	0	0.000333333	0.000666667	0.181	0.000666667	0.00166667	0.000666667	Monoreactive NL63
CASSIRTSGRAGETQYF	0	0	0	0.001	0	0	0.065	0.223	0.149	0.006	0	0	0	0	0	0.003	0	0	0	0.000333333	0.145667	0.002	0	0.001	Monoreactive NL63
CASSPGQGARGYTF	0	0	0	0.001	0	0	0.215	0.035	0.998	0	0.003	0	0	0	0	0	0	0.001	0	0.000333333	0.416	0.001	0	0.000333333	Monoreactive NL63
CSASDRGTGNQPQHF	0.007	0.007	0.017	0	0	0.005	0	0.992	0.108	0.019	0	0.005	0.018	0	0	0	0.006	0.007	0.0103333	0.00166667	0.366667	0.008	0.006	0.00433333	Monoreactive NL63
CASSAVHTDQPQHF	0.027	0	0	0	0	0.007	2.822	3.834	4.49	0.006	0.007	0.011	0.009	0	0	0.005	0	0	0.009	0.00233333	3.71533	0.008	0.003	0.00166667	Monoreactive NL63
CASSDGIYSNQPQHF	0	0	0.014	0	0	0	1.595	0.623	0.137	0	0	0	0.001	0	0	0	0	0	0.00466667	0	0.785	0	0.000333333	0	Monoreactive NL63
CASSIRGPGNTIYF	0.004	0.005	0	0	0.001	0	3.272	2.447	2.302	0.002	0	0.007	0.002	0	0.003	0.002	0.003	0	0.003	0.000333333	2.67367	0.003	0.00166667	0.00166667	Monoreactive NL63
CASSFNEDARGLFF	0	0.004	0	0	0	0	0.006	0.238	0.141	0.163	0.091	0	0	0	0.002	0	0	0	0.00133333	0	0.128333	0.0846667	0.000666667	0	Monoreactive NL63
CASSIKDPGWGNQPQHF	0.004	0	0	0	0	0	1.005	0.694	0	0	0	0	0	0	0	0	0	0	0.00133333	0	0.566333	0	0	0	Monoreactive NL63
CASSYLTGGTGELFF	0	0.003	0	0	0	0	0.515	0.737	1.045	0.015	0.005	0	0.046	0.085	0.007	0	0.258	0.049	0.001	0	0.765667	0.00666667	0.046	0.102333	Monoreactive NL63
CASSRHQNYEQYF	0.001	0.002	0	0	0	0	0.465	0.779	0.823	0.003	0.001	0.001	0	0.001	0	0	0	0.001	0.001	0	0.689	0.00166667	0.000333333	0.000333333	Monoreactive NL63
CATSHLPTELGNQPQHF	0.003	0.007	0	0	0.978	0.132	0	0.002	0	0	0.013	0.001	0	0	0	0	0	0	0.00333333	0.37	0.000666667	0.00466667	0	0	Monoreactive S2S
CSATRQANQPQHF	0	0.009	0	0	0.375	1.112	0	0	0	0	0	0	0	0	0	0	0	0	0.003	0.495667	0	0	0	0	Monoreactive S2S
CATSDPRVGDNQPQHF	0	0.008	0	0	1.133	0.131	0	0.003	0	0	0.007	0	0.01	0	0	0	0	0	0.00266667	0.421333	0.001	0.00233333	0.00333333	0	Monoreactive S2S
CATRQDHTRTEAFF	0	0	0.006	0	0.35	0.214	0	0	0	0	0	0.004	0	0	0.004	0	0.003	0	0.002	0.188	0	0.00133333	0.00133333	0.001	Monoreactive S2S
CASSLLGGNSPLHF	0	0.004	0	0	0.384	0.149	0	0	0	0	0	0	0	0.009	0	0	0	0	0.00133333	0.177667	0	0	0.003	0	Monoreactive S2S
CASSSGQGNPNEQYF	0	0	0	0	0.36	0.161	0	0	0	0	0	0	0	0	0	0	0	0.001	0	0.173667	0	0	0	0.000333333	Monoreactive S2S
CSARRDSVGTFF	0	0	0	0	0.31	0.666	0	0	0	0	0	0	0.022	0.043	0.364	0	0	0	0	0.325333	0	0	0.143	0	Monoreactive S2S
CASSERQGFPETQYF	0	0	0	0	0.284	0.139	0	0	0	0.001	0	0	0	0	0	0	0	0	0	0.141	0	0.000333333	0	0	Monoreactive S2S
CSAKPDASNQPQHF	0	0	0	0	0.234	0.823	0	0	0.005	0	0	0	0	0	0	0	0	0	0	0.352333	0.00166667	0	0	0	Monoreactive S2S
CATSEAGQPNTEAFF	0	0	0	0	0.476	0.228	0	0	0	0	0	0	0	0	0	0	0	0	0	0.234667	0	0	0	0	Monoreactive S2S
CASSYNPPGLAGAGELFF	0	0	0	0	0.142	0.304	0	0	0	0	0	0	0	0	0	0	0	0	0	0.148667	0	0	0	0	Monoreactive S2S
CASSLRTSGNEQFF	0	0	0	0	0.362	0	0	0	0	0	0	0	0	0	0	0	0	0	0	0.120667	0	0	0	0	Monoreactive S2S
CSARRAWDSNQPQHF	0	0	0	0	0.129	0.224	0	0	0	0	0	0	0	0	0	0	0	0	0	0.117667	0	0	0	0	Monoreactive S2S
CASLEGDRSQPQHF	0	0	0	0	0.117	0.191	0	0	0	0	0	0	0	0	0	0	0	0	0	0.102667	0	0	0	0	Monoreactive S2S
CASPAGFF	0	0	0.002	0	0	0	0.136	0.591	0.359	0.001	0	0.001	0	0	0	0.001	0	0	0.000666667	0	0.362	0.000666667	0	0.000333333	Monoreactive NL63
CASSITGLNTEAFF	0	0.001	0.001	0	0	0.001	1.211	0.386	0	0	0	0.032	0.006	0	0	0	0	0	0.000666667	0.000333333	0.532333	0.0106667	0.002	0	Monoreactive NL63
CASSIRGMNTEAFF	0	0.002	0	0	0	0	1.211	0	0.504	0	0	0	0	0	0	0	0	0	0.000666667	0	0.571667	0	0	0	Monoreactive NL63
CASSEARGENTEAFF	0.001	0	0	0	0	0	0.122	0.387	0.142	0.008	0	0	0	0.011	0.062	0.097	0.1	0.018	0.000333333	0	0.217	0.00266667	0.0243333	0.0716667	Monoreactive NL63
CASSQGRGTEAFF	0.001	0	0	0	0	0	0.473	0	0.532	0	0	0	0	0	0	0	0	0.001	0.000333333	0	0.335	0	0	0.000333333	Monoreactive NL63
CASSLEFQNNEQFF	0	0.001	0	0	0	0	0.102	0.205	0.214	0	0	0	0	0	0.002	0	0	0	0.000333333	0	0.173667	0	0.000666667	0	Monoreactive NL63
CASRENSPLHF	0	0.001	0	0	0	0	2.111	0	3.917	0.129	0	0	0	0	0	0	0	0	0.000333333	0	2.00933	0.043	0	0	Monoreactive NL63
CASSLRGGTQYF	0	0	0	0	0	0	0	0.137	0.207	0	0	0	0	0.046	0	0.22	0	0.083	0	0	0.114667	0	0.0153333	0.101	Monoreactive NL63
CASSHRTSGVTDTQYF	0	0	0	0	0	0	0.142	0.063	0.439	0	0.078	0.251	0	0.005	0	0	0	0	0	0	0.214667	0.109667	0.00166667	0	Monoreactive NL63
CAIRQGLGNQPQHF	0	0	0	0	0	0	0	0.468	0.573	0.006	0	0	0	0	0	0	0	0	0	0	0.347	0.002	0	0	Monoreactive NL63
CATSGEFGLRNEQFF	0	0	0	0	0	0	0	1.3	0.599	0	0	0	0	0	0	0	0	0	0	0	0.633	0	0	0	Monoreactive NL63
CASSLSGPAANTGELFF	0	0	0	0	0	0	0	0.657	0.773	0	0	0	0	0	0	0	0	0	0	0	0.476667	0	0	0	Monoreactive NL63
CASSIKGQGAGETQYF	0	0	0	0	0	0	0.323	0.908	0.088	0	0	0	0	0	0	0	0	0	0	0	0.439667	0	0	0	Monoreactive NL63
CASSLAGTQAETQYF	0	0	0	0	0	0	0.056	0.337	0.908	0	0	0	0	0	0	0	0	0	0	0	0.433667	0	0	0	Monoreactive NL63
CASSQKTSGANVLTF	0	0	0	0	0	0	0	0.497	0.609	0	0	0	0	0	0	0	0	0	0	0	0.368667	0	0	0	Monoreactive NL63
CAISGQWDYGYTF	0	0	0	0	0	0	0.443	0	0.412	0	0	0	0	0	0	0	0	0	0	0	0.285	0	0	0	Monoreactive NL63
CASSDGHHSGANVLTF	0	0	0	0	0	0	0.718	0	0.117	0	0	0	0	0	0	0	0	0	0	0	0.278333	0	0	0	Monoreactive NL63
CASSLGPISDTQYF	0	0	0	0	0	0	0.369	0.445	0	0	0	0	0	0	0	0	0	0	0	0	0.271333	0	0	0	Monoreactive NL63
CASSHQGDTQYF	0	0	0	0	0	0	0.466	0	0.1	0	0	0	0	0	0	0	0	0	0	0	0.188667	0	0	0	Monoreactive NL63
CASSPSQLAGNTIYF	0	0	0	0	0	0	0.109	0	0.395	0	0	0	0	0	0	0	0	0	0	0	0.168	0	0	0	Monoreactive NL63
CASSEIGAGGTDTQYF	0	0	0	0	0	0	0.151	0.326	0	0	0	0	0	0	0	0	0	0	0	0	0.159	0	0	0	Monoreactive NL63
CAIRSWDEQFF	0	0	0	0	0	0	0.22	0.155	0	0	0	0	0	0	0	0	0	0	0	0	0.125	0	0	0	Monoreactive NL63
CASSQGGGSNQPQHF	0	0	0	0	0	0	0	0.135	0.185	0	0	0	0	0	0	0	0	0	0	0	0.106667	0	0	0	Monoreactive NL63
CAISEPVNSPLHF	0	0.053	0	0.125	0.029	0	0	0.109	0.016	0.094	0	0.051	0.174	1.239	0	0.127	0.012	0	0.0176667	0.0513333	0.0416667	0.0483333	0.471	0.0463333	Monoreactive OC43
CASSEVRTSEVAGELFF	0	0.002	0	0.058	0.02	0.016	0.047	0.005	0.026	0.001	0	0.013	0.061	0.442	0.324	0.017	0.109	0	0.000666667	0.0313333	0.026	0.00466667	0.275667	0.042	Monoreactive OC43
CASSPISTEAFF	0	0.015	0.132	0.014	0.121	0.056	0.032	0.014	0	0.577	0.175	0	0.007	0.033	0	0.001	0	0	0.049	0.0636667	0.0153333	0.250667	0.0133333	0.000333333	Monoreactive 229E
CASSETRGEQETQYF	0	0	0	0.013	0.001	0	0.014	0	0.215	0	0	0	0	0	0	0.379	0.053	0.363	0	0.00466667	0.0763333	0	0	0.265	Monoreactive HKU1
CATSGLHSTDTQYF	0.011	0.158	0.051	0.013	0	0	0.003	0.096	0.034	0.212	0.028	0.239	0	0.028	0.045	0	0.041	0	0.0733333	0.00433333	0.0443333	0.159667	0.0243333	0.0136667	Monoreactive 229E
CATSRDLVLRSGNTEAFF	0.041	0.048	0.053	0.009	0.005	0.014	0.013	0.02	0	0.051	0.034	0.022	0.897	0.203	0.287	0.025	0.014	0	0.0473333	0.00933333	0.011	0.0356667	0.462333	0.013	Monoreactive OC43
CASSFLAGVRDTQYF	0.012	0.039	0.019	0.005	0.001	0.009	0.002	0.041	0.015	0.006	0.224	0.113	0.031	0.021	0.012	0.015	0	0.011	0.0233333	0.005	0.0193333	0.114333	0.0213333	0.00866667	Monoreactive 229E
CASSSRGGASYSNQPQHF	0.007	0.027	0.044	0.004	0.003	0.011	0.029	0.032	0.014	0.002	0.144	0.168	0.02	0.002	0.025	0.045	0.039	0.035	0.026	0.006	0.025	0.104667	0.0156667	0.0396667	Monoreactive 229E
CASSSDFSNGYTF	0.007	0	0	0	0.004	0.002	0.001	0.004	0	0.009	0	0	0.723	0.338	0.271	0	0	0	0.00233333	0.002	0.00166667	0.003	0.444	0	Monoreactive OC43
CASKTHTGELFF	0	0	0.006	0	0	0	0	0	0	0	0	0	0.552	0.066	0.103	0	0	0	0.002	0	0	0	0.240333	0	Monoreactive OC43
CASSPTGQGPTGELFF	0	0	0.001	0	0.001	0	0.007	0.001	0	0	0	0.017	2.081	0.478	0.303	0.265	0.017	0.062	0.000333333	0.000333333	0.00266667	0.00566667	0.954	0.114667	Monoreactive OC43
CASSYRDSYNQPQHF	0	0	0	0	0	0	0	0.001	0	0	0	0	1.485	2	0.466	0	0	0	0	0	0.000333333	0	1.317	0	Monoreactive OC43
CASNYRGKAETQYF	0	0	0	0	0	0	0	0	0	0	0	0	1.913	0	0.336	0	0	0	0	0	0	0	0.749667	0	Monoreactive OC43
CATSRDLKDGEQYF	0	0	0	0	0	0	0	0	0	0	0	0	1.173	0	0.143	0	0	0	0	0	0	0	0.438667	0	Monoreactive OC43
CASSEARPGELFF	0	0.002	0.001	0	0	0	0.021	0	0.011	0.14	0	0.012	0.432	0.024	0.032	0.131	0.09	0.237	0.001	0	0.0106667	0.0506667	0.162667	0.152667	Monoreactive HKU1
CASSLGGVTEAFF	0	0	0	0	0	0	0.017	0	1.84	0	0.005	0.002	0	0.086	0.237	0	0.119	1.017	0	0	0.619	0.00233333	0.107667	0.378667	Monoreactive HKU1
CASGVGGASNQPQHF	0	0	0	0	0	0.001	0	0	0	0	0	0	0.884	0	0	0.237	0.181	0	0	0.000333333	0	0	0.294667	0.139333	Monoreactive HKU1
CSARPSAETQYF	0	0	0.005	0	0	0	0	0	0	0	2.18	1.677	0	0	0	0	0	0	0.00166667	0	0	1.28567	0	0	Monoreactive 229E
CASSQQAARETQYF	0	0	0	0	0.041	0.002	0	0.054	0.146	0	0.195	0.324	0	6.597	0	0	0	0	0	0.0143333	0.0666667	0.173	2.199	0	Monoreactive 229E
CASSGLLNTEAFF	0	0	0	0	0	0	0	0	0	1.014	0.23	0	0	0	0	0	0	0	0	0	0	0.414667	0	0	Monoreactive 229E
CASSLDRDIFYEQYF	0	0	0	0	0	0	0.264	0.07	0	0.39	0.309	0.037	0	0	0	0	0	0	0	0	0.111333	0.245333	0	0	Monoreactive 229E
CATGQGAPGANVLTF	0	0.013	0	0.09	1.155	0.178	0	0	0.007	0	0.007	0.003	0.217	0.294	1.032	0.003	0.006	0.003	0.00433333	0.474333	0.00233333	0.00333333	0.514333	0.004	Crossreactive S2S/OC43
CSASRDASATGELFF	0.003	0.008	0.004	2.342	2.01	3.264	0.007	0.009	0.011	0.001	0.014	0.007	0.01	0	0.004	0.07	0.373	0.27	0.005	2.53867	0.009	0.00733333	0.00466667	0.237667	Crossreactive S2S/HKU1
CASSHTGTGNFGYTF	0	0	0.011	0.004	0.002	0	0.004	0	0	0.01	0.03	0.017	1.221	0.406	0	4.182	1.759	0.106	0.00366667	0.002	0.00133333	0.019	0.542333	2.01567	Crossreactive OC43/HKU1
CSARVTAQGPQHF	0.007	0.001	0.001	0	0.002	0.008	0.013	0.001	0	0.01	0	0	0.988	1.307	1.828	1.504	1.092	0.902	0.003	0.00333333	0.00466667	0.00333333	1.37433	1.166	Crossreactive OC43/HKU1
CASSEARGKSEAFF	0	0	0.001	0	0	0	0.003	0	0	0	0.054	0.072	1.754	0.815	0.175	0.515	0.276	0.249	0.000333333	0	0.001	0.042	0.914667	0.346667	Crossreactive OC43/HKU1
CASSEARGPQETQYF	0	0	0	0.001	0.001	0	0.002	0.005	0.001	0.001	0.002	0	1.181	0.41	0.684	0.699	0.984	0.658	0	0.000666667	0.00266667	0.001	0.758333	0.780333	Crossreactive OC43/HKU1
CASSLTGGHHYEQYF	0	0	0	0	0	0	0	0.004	0	0.013	0	0	1.333	0.709	0.211	0.509	1.088	0.618	0	0	0.00133333	0.00433333	0.751	0.738333	Crossreactive OC43/HKU1
CAWSWGGIVLSSYEQYF	0	0	0	0	0	0	0	0	0	0	0.001	0	0.718	0.195	0.272	0.069	0.831	0.137	0	0	0	0.000333333	0.395	0.345667	Crossreactive OC43/HKU1
CASSRQGQAGEKLFF	0	0	0	0	0	0	0.001	0	0	0	0	0	0.768	0.192	0.232	0.448	0.24	0	0	0	0.000333333	0	0.397333	0.229333	Crossreactive OC43/HKU1
CASSALRTGRGTGELFF	0	0	0	0	0	0	0	0.152	0.134	0.024	0.041	0.001	0.177	0.403	0	0.137	0.168	0.101	0	0	0.0953333	0.022	0.193333	0.135333	Crossreactive OC43/HKU1
CSASSTRQGLNSPLHF	0.004	0.005	0.01	0.002	0	0.004	0.004	0.805	1.103	0	0.01	0.008	1.373	1.612	2.72	0.205	2.221	1.51	0.00633333	0.002	0.637333	0.006	1.90167	1.312	Crossreactive NL63/OC43/HKU1
CASSLLTGNTGELFF	0	0.001	0.001	0	0	0	2.7	0.75	0.884	0.002	0.065	0.002	1.651	0.7	0.807	0.555	1.155	1.003	0.000666667	0	1.44467	0.023	1.05267	0.904333	Crossreactive NL63/OC43/HKU1
CASSSPSLAGGRNTQYF	0	0	0	0	0	0	1.157	1.145	0.063	0	0.004	0	0.681	0.2	1.198	0.247	0.317	0.043	0	0	0.788333	0.00133333	0.693	0.202333	Crossreactive NL63/OC43/HKU1
CASSEVREGTGELFF	0.002	0	0	0	0	0	0.192	0.092	0.127	0.001	0	0	0.91	0.387	0.354	0.184	0.015	0.039	0.000666667	0	0.137	0.000333333	0.550333	0.0793333	Crossreactive NL63/OC43
CASSMGLAGENEQFF	0.001	0	0	0	0	0.002	0.677	0.515	0.604	0.163	0.001	0	0.387	0.788	0.899	0.074	0.369	0.015	0.000333333	0.000666667	0.598667	0.0546667	0.691333	0.152667	Crossreactive NL63/OC43
CASSEARGNTEAFF	0	0	0	0	0	0.001	0.128	0.206	0.038	0.004	0.005	0	0.128	0.326	0	0	0.107	0.019	0	0.000333333	0.124	0.003	0.151333	0.042	Crossreactive NL63/OC43
CASSYDRAPYGYTF	0	0.008	0.006	0	0	0	0	0.86	0.129	0.002	0	0	0.121	0	0	0.356	0	0.161	0.00466667	0	0.329667	0.000666667	0.0403333	0.172333	Crossreactive NL63/HKU1
CASSEGQAPYGYTF	0.005	0	0	0	0.002	0	1	0.062	3.382	0	0	0.006	0	0	0.006	0.105	0.553	0.145	0.00166667	0.000666667	1.48133	0.002	0.002	0.267667	Crossreactive NL63/HKU1
CAWTGGNYEQYF	0	0	0	0.011	0.007	0	0.096	0.177	0.294	0	0	0.002	0.001	0.011	0.008	0.199	0.084	0.475	0	0.006	0.189	0.000666667	0.00666667	0.252667	Crossreactive NL63/HKU1
CASSRQGTEAFF	0	0.007	0	0	0	0	2.787	0.554	3.42	5.057	0.643	0.435	1.089	0.027	0.349	0.001	0.002	0	0.00233333	0	2.25367	2.045	0.488333	0.001	Crossreactive NL63/229E/OC43
CASSAPSDRGNEQYF	0.002	0	0	0	0	0	0.159	0.277	0.129	0.219	0.117	0.314	0.001	0	0	0	0	0	0.000666667	0	0.188333	0.216667	0.000333333	0	Crossreactive NL63/229E
CASSEDRRGYTF	0	0.009	0.001	0.025	0.034	0.006	0.288	0.047	0.031	1.071	0.41	1.05	0.007	0.032	0.008	1.609	1.708	0.819	0.00333333	0.0216667	0.122	0.843667	0.0156667	1.37867	Crossreactive 229E/HKU1
CSARDLVRPPRETQYF	0	0	7.011	0	0	0	0	0.199	0	0.004	0	0	0	0	0	0	0.002	0	2.337	0	0.0663333	0.00133333	0	0.000666667	Ambiguous
CASNLGQKTYEQYF	0	2.186	0	0	0	0	0	0	0	0	0	0	0	0	0	0	0	0	0.728667	0	0	0	0	0	Ambiguous
CASSPHSNTEAFF	0	1.896	0.001	0	0	0	0	0	0	0	0	0	0	0	0	0	0	0	0.632333	0	0	0	0	0	Ambiguous
CASMGQNSNTEAFF	0	1.155	0	0	0	0	0	0	0	0	0	0	0	0	0	0	0	0	0.385	0	0	0	0	0	Ambiguous
CASSERYNSPLHF	0	0.893	0.061	0	0	0.008	0	0	0.013	0	0.02	0	0.001	0	0	0	0	0	0.318	0.00266667	0.00433333	0.00666667	0.000333333	0	Ambiguous
CASRDHNTGELFF	0	0	0.875	0	0	0	0	0	0	0	0	0	0	0	0	0	0	0	0.291667	0	0	0	0	0	Ambiguous
CSASPSGINEQYF	0	0	0.867	0	0	0	0	0	0	0.002	0	0	0	0	0	0	0	0	0.289	0	0	0.000666667	0	0	Ambiguous
CASSYNEWREAFF	0	0	0.812	0	0	0	0	0	0	0	0	0	0	0	0	0	0	0	0.270667	0	0	0	0	0	Ambiguous
CASRRTANYGYTF	0	0.743	0	0	0	0	0	0.002	0	0	0	0	0	0	0	0	0	0	0.247667	0	0.000666667	0	0	0	Ambiguous
CASSWSNDQPQHF	0	0.732	0	0.015	0	0	0.006	0	0	0.072	0	0.453	0	0.203	0.108	0.005	0	0	0.244	0.005	0.002	0.175	0.103667	0.00166667	Ambiguous
CASSNRIAGSYEQYF	0	0.697	0	0	0	0	0.001	0	0	0	0	0	0	0	0	0	0	0	0.232333	0	0.000333333	0	0	0	Ambiguous
CASRPSNTHTEAFF	0	0	0.678	0	0	0	0	0	0	0	0	0	0	0	0	0	0.001	0	0.226	0	0	0	0	0.000333333	Ambiguous
CASSFYGDRRSGAGELFF	0.084	0.499	0	0.025	0.053	0	0.038	0	0.062	0.033	0.042	0.013	0.355	0	0.055	0.005	0.043	0	0.194333	0.026	0.0333333	0.0293333	0.136667	0.016	Ambiguous
CATSDGPTRGSYTF	0	0.58	0	0	0	0	0	0.005	0	0	0	0	0	0	0	0	0	0	0.193333	0	0.00166667	0	0	0	Ambiguous
CASSLERSTEAFF	0.005	0.567	0.005	0	0.004	0.003	0.001	0	0	0	0	0	0.001	0	0	0.007	0	0	0.192333	0.00233333	0.000333333	0	0.000333333	0.00233333	Ambiguous
CATSEALAGPHEQYF	0.008	0.556	0	0	0	0	0	0	0	0	0	0	0	0	0	0	0	0	0.188	0	0	0	0	0	Ambiguous
CASSEEPGGIYEQYF	0	0	0.51	0	0.04	0.03	0.175	0.002	0	0	0.284	0.184	0.05	0	0	0.251	0.371	0.085	0.17	0.0233333	0.059	0.156	0.0166667	0.235667	Ambiguous
CAKQKNTGELFF	0	0	0.39	0	0	0	0	0	0	0	0	0	0	0	0	0	0	0	0.13	0	0	0	0	0	Ambiguous
CASSLGLGRGGEAFF	0	0.358	0	0	0	0	0	0	0	0	0	0	0	0	0	0	0	0	0.119333	0	0	0	0	0	Ambiguous
CSARVTSGSPQYF	0	0	0.335	0	0	0	0	0	0	0	0	0	0	0	0.048	0	0	0	0.111667	0	0	0	0.016	0	Ambiguous
CASSIGTGRYGTDTQYF	0	0.32	0	0.027	0.02	0	0.001	0.001	0.01	0	0	0	0.002	0	0	0	0	0	0.106667	0.0156667	0.004	0	0.000666667	0	Ambiguous
CASSLVTWDNSPLHF	0.005	0.076	0.051	0.004	0	0	0	0	0	0.753	0	0	0	0	0.023	0.063	0.027	0	0.044	0.00133333	0	0.251	0.00766667	0.03	Ambiguous
CASSPNVGELFF	0.017	0.059	0	0.001	0	0	0	0	0.004	0	0.319	0	0.045	0	0	0	0	0	0.0253333	0.000333333	0.00133333	0.106333	0.015	0	Ambiguous
CASSPLGAGELFF	0	0.043	0.001	0	0.036	0	0.001	0	0.028	0	0	0.522	0.038	0.014	0	0.003	0.009	0	0.0146667	0.012	0.00966667	0.174	0.0173333	0.004	Ambiguous
CASSKLPRLIEDTQYF	0.041	0	0	0	0	0.398	0	0	0	0	0	0	0	0	0	0	0	0	0.0136667	0.132667	0	0	0	0	Ambiguous
CASSFGGFGNQPQHF	0.01	0.014	0	0	0.003	0.388	0	0	0	0.002	0	0	0	0	0	0.008	0.009	0.007	0.008	0.130333	0	0.000666667	0	0.008	Ambiguous
CASSLGYTGELFF	0	0.011	0.005	0.293	0.01	0.023	0	0.004	0	0	0.005	0.006	0	0.006	0.001	0	0.001	0	0.00533333	0.108667	0.00133333	0.00366667	0.00233333	0.000333333	Ambiguous
CASSEGVSSQPQHF	0	0.008	0	0.056	0.192	0.038	0	0	0	0.004	0	0	0	0	0	0.38	0	0.007	0.00266667	0.0953333	0	0.00133333	0	0.129	Ambiguous
CSATRSAGSTDTQYF	0	0	0.008	0	0.48	0	0	0	0.002	0	0	0	0	0.005	0	0	0	0.008	0.00266667	0.16	0.000666667	0	0.00166667	0.00266667	Ambiguous
CSAKPGNGDNQPQHF	0	0.007	0	0.595	0.034	0	0	0	0	0	0	0	0	0	0	0.009	0	0	0.00233333	0.209667	0	0	0	0.003	Ambiguous
CASSLEVRSNQPQHF	0	0.007	0	0.321	0	0	0	0	0	0	0	0	0	0	0	0	0	0	0.00233333	0.107	0	0	0	0	Ambiguous
CASSEGQSNQPQHF	0.006	0	0	0	1.077	0	0	0	0	0	0	0	0	0	0	0.005	0	0.004	0.002	0.359	0	0	0	0.003	Ambiguous
CASSSGGSETEAFF	0	0	0.006	0	0	0.369	0	0	0	0.008	0	0	0	0.004	0	0	0	0	0.002	0.123	0	0.00266667	0.00133333	0	Ambiguous
CASSDNRGLSQHF	0	0.006	0	0	0	0	0.665	0	0	0	0	0	0	0	0	0	0	0	0.002	0	0.221667	0	0	0	Ambiguous
CASGRDRAPYGYTF	0	0.005	0	0	0	0	0.265	0.095	0	0.006	0	0	0.01	0	0	0	0	1.657	0.00166667	0	0.12	0.002	0.00333333	0.552333	Ambiguous
CSASRGAGGMEPQHF	0.005	0	0	0.091	0.368	0	0	0	0	0	0	0	0	0	0	0	0.016	0.03	0.00166667	0.153	0	0	0	0.0153333	Ambiguous
CATSNPATGDNQPQHF	0.004	0	0	0.084	0.004	0.32	0	0	0	0	0	0.024	0	0	0	0.011	0	0	0.00133333	0.136	0	0.008	0	0.00366667	Ambiguous
CATSGGLHTDTQYF	0	0.004	0	0.376	0.065	0.077	0	0	0	0	0	0	0	0	0	0.006	0.003	0	0.00133333	0.172667	0	0	0	0.003	Ambiguous
CATSLGLPSANEQFF	0	0.004	0	0	0.007	0.092	0	0.003	0	0	0	0	0.081	0.869	0.012	0	0	0	0.00133333	0.033	0.001	0	0.320667	0	Ambiguous
CASSDRQGVTEAFF	0.004	0	0	0	0.009	0	0	0.006	0.006	0	0	0.341	0	0.006	0	0	0	0	0.00133333	0.003	0.004	0.113667	0.002	0	Ambiguous
CATSEGGQPQHF	0	0.004	0	0	0	0	0.315	0	0	0	0	0	0	0	0	0	0	0	0.00133333	0	0.105	0	0	0	Ambiguous
CASTVRASGIETQYF	0	0	0.004	0.453	0.053	0	0	0	0	0	0	0	0	0	0	0	0	0	0.00133333	0.168667	0	0	0	0	Ambiguous
CASSLALVAEAFF	0	0	0.003	0	0.001	0.001	0	0	0.056	0	0	0	0	0	0	0.492	0	0	0.001	0.000666667	0.0186667	0	0	0.164	Ambiguous
CSARVGAGTNEKLFF	0.003	0	0	0.365	0.054	0.026	0	0	0	0.003	0	0	0.006	0.002	0.002	0.005	0.011	0	0.001	0.148333	0	0.001	0.00333333	0.00533333	Ambiguous
CATSDPRGGDNQPQHF	0	0	0.003	0.046	0	0.848	0	0	0	0	0	0.006	0	0.009	0	0.006	0	0	0.001	0.298	0	0.002	0.003	0.002	Ambiguous
CSAIREQGYYGYTF	0	0	0.003	0.653	0.082	0.043	0	0.005	0.007	0	0	0	0.005	0	0	0	0	0.004	0.001	0.259333	0.004	0	0.00166667	0.00133333	Ambiguous
CAITGTSGRVYEQYF	0	0	0.003	0	0	0	0	0	0	0	0	0.526	0.002	0	0	0	0	0	0.001	0	0	0.175333	0.000666667	0	Ambiguous
CSAVSTRIYEQYF	0.002	0	0	0	0	0	0	0	0	0.003	0	0	1.145	0.048	0	0	0	0.001	0.000666667	0	0	0.001	0.397667	0.000333333	Ambiguous
CSAITGGSPYEQYF	0.001	0.001	0	0.042	0.42	0	0	0	0	0	0	0	0	0.002	0	0	0	0	0.000666667	0.154	0	0	0.000666667	0	Ambiguous
CASSQTGLYGYTF	0.002	0	0	0	0	0	0	0	0.556	0.002	0	0	0	0	0	0	0	0	0.000666667	0	0.185333	0.000666667	0	0	Ambiguous
CATSDPGTSGSYEQYF	0	0	0.001	0.004	0.029	0.063	0	0.008	0	0.001	0.003	0	0	0	0	0	0.358	0	0.000333333	0.032	0.00266667	0.00133333	0	0.119333	Ambiguous
CASSATRLAGGAPGELFF	0	0.001	0	0	0	0	0.008	0	0.005	0.061	0.009	0.03	0.038	0.03	0.33	0.03	0.009	0.224	0.000333333	0	0.00433333	0.0333333	0.132667	0.0876667	Ambiguous
CASSDGEQYF	0	0	0.001	0.002	0	0	0.001	0	0.003	0	0.002	0.002	0.613	0.013	0.031	0.006	0	0	0.000333333	0.000666667	0.00133333	0.00133333	0.219	0.002	Ambiguous
CASSIDGREGVFYEQYF	0.001	0	0	0	0	0	0.07	0.287	0.059	0	0	0	0	0	0.002	0	0	0	0.000333333	0	0.138667	0	0.000666667	0	Ambiguous
CATIPCRIGTDTQYF	0	0	0.001	0	0	0	0	0.219	0	1.81	0	0	0	0	0	0	0	0	0.000333333	0	0.073	0.603333	0	0	Ambiguous
CASRQGEGLLGYTF	0	0	0.001	0	0	0	0	0	0	1.77	0	0	0	0	0	0	0	0	0.000333333	0	0	0.59	0	0	Ambiguous
CASSRDRTSEAFF	0	0	0.001	0	0	0	0	0	0	1.162	0	0	0	0	0	0	0	0	0.000333333	0	0	0.387333	0	0	Ambiguous
CSATPRQKLASYNEQFF	0	0	0.001	0	0	0	0	0	0	0	0.408	0.002	0	0	0	0	0	0	0.000333333	0	0	0.136667	0	0	Ambiguous
CASSQWGFPVDTQYF	0.001	0	0	0	0	0	0.334	0	0	0	0	0	0	0	0	0	0	0	0.000333333	0	0.111333	0	0	0	Ambiguous
CASSEVAGVLNEQFF	0	0	0	0	0	0	0	0.003	0.081	0	0	0	0	0.031	0.034	0.066	0.269	0	0	0	0.028	0	0.0216667	0.111667	Ambiguous
CASSFRDRGVGDTQYF	0	0	0	0.02	0	0	0	0	0	0.4	0	0.024	0.002	0.364	0	0.002	0.166	0	0	0.00666667	0	0.141333	0.122	0.056	Ambiguous
CASSEVGQGGNTEAFF	0	0	0	0	0	0	0.001	0.099	0.05	0	0	0	0	0.088	0.411	0.001	0	0.073	0	0	0.05	0	0.166333	0.0246667	Ambiguous
CATSDSEQGFFGANVLTF	0	0	0	0	0	0	0	0	0	0	0	1.37	0	0	0	0.025	0.043	0	0	0	0	0.456667	0	0.0226667	Ambiguous
CASSLGGASNQPQHF	0	0	0	0	0	0	0	0	0	0	0	0	1.056	0	0	0	0.049	0	0	0	0	0	0.352	0.0163333	Ambiguous
CATSDFRDPTDTQYF	0	0	0	0	0	0	0	0	0.426	0	0	0	0	0	0	0	0.022	0	0	0	0.142	0	0	0.00733333	Ambiguous
CATSDPAGETQYF	0	0	0	0	0	0	0.305	0.013	0	0	0	0	0	0	0	0	0.017	0	0	0	0.106	0	0	0.00566667	Ambiguous
CSARRDRGDLSEAFF	0	0	0	0.148	0.089	0.065	0	0	0	0.005	0	0	0	0	0	0	0.009	0.006	0	0.100667	0	0.00166667	0	0.005	Ambiguous
CSAKRDSGTYNEQFF	0	0	0	0.117	0.158	0.067	0	0	0	0.002	0	0.002	0	0.001	0.003	0.007	0.002	0.002	0	0.114	0	0.00133333	0.00133333	0.00366667	Ambiguous
CSARRDRGHNSPLHF	0	0	0	0	0	0.517	0	0.003	0	0	0.007	0	0	0	0	0	0.007	0	0	0.172333	0.001	0.00233333	0	0.00233333	Ambiguous
CASTTGFAQPQHF	0	0	0	0	0	0	0	0	1.241	0	0	0	0	0	0	0	0	0.006	0	0	0.413667	0	0	0.002	Ambiguous
CASSEGASNQPQHF	0	0	0	0.009	0.271	0.02	0	0	0	0	0	0.001	0	0	0	0	0.005	0	0	0.1	0	0.000333333	0	0.00166667	Ambiguous
CSVSRGSTEAFF	0	0	0	0	0.425	0	0	0	0	0	0	0	0	0	0	0	0	0.005	0	0.141667	0	0	0	0.00166667	Ambiguous
CSARGTSGFTDTQYF	0	0	0	0	0	0	0	0	0.342	0	0	0	0	0	0	0.004	0	0	0	0	0.114	0	0	0.00133333	Ambiguous
CSASGLVGGSTDTQYF	0	0	0	0.229	0.123	0	0	0	0	0	0	0	0	0	0	0	0.004	0	0	0.117333	0	0	0	0.00133333	Ambiguous
CASTSRGGPSYEQYF	0	0	0	0.402	0.025	0.013	0	0	0	0	0	0.001	0.046	0.013	0.025	0	0	0.003	0	0.146667	0	0.000333333	0.028	0.001	Ambiguous
CASSYSSSGNAGQPNTEAFF	0	0	0	0.375	0	0.019	0	0	0	0	0.004	0	0	0	0	0	0.003	0	0	0.131333	0	0.00133333	0	0.001	Ambiguous
CASTVARNTEAFF	0	0	0	0	0.292	0.071	0	0	0	0	0	0	0	0	0	0.003	0	0	0	0.121	0	0	0	0.001	Ambiguous
CASGLQGTTEAFF	0	0	0	0	0	0	0	0	0.657	0	0	0	0	0	0	0	0	0.002	0	0	0.219	0	0	0.000666667	Ambiguous
CASSPEQSSGMNEQYF	0	0	0	0	0	0	0	0.357	0	0	0	0	0	0	0	0	0.002	0	0	0	0.119	0	0	0.000666667	Ambiguous
CASSPSGGGSYEQYF	0	0	0	0.19	0	0.17	0	0	0	0	0	0	0	0	0	0	0	0.002	0	0.12	0	0	0	0.000666667	Ambiguous
CASSYLRADQPQHF	0	0	0	0	0	0	0	0	0	1.932	0	0	0	0	0	0	0.001	0	0	0	0	0.644	0	0.000333333	Ambiguous
CASSPGTRNGLYGYTF	0	0	0	0	0	0	0	0	0	0	0	0.684	0	0	0	0	0	0.001	0	0	0	0.228	0	0.000333333	Ambiguous
CASQPVLVGQPQHF	0	0	0	0	0	0	0	0	0	0	0	0	1.252	0	0	0	0	0	0	0	0	0	0.417333	0	Ambiguous
CASSSGTGATEAFF	0	0	0	0	0	0	0	0	0	0	0	0	1.17	0	0	0	0	0	0	0	0	0	0.39	0	Ambiguous
CASSERPGKTTEAFF	0	0	0	0	0	0	0	0	0	0	0	0	1.004	0	0	0	0	0	0	0	0	0	0.334667	0	Ambiguous
CSARDLGRFKSGELFF	0	0	0	0	0	0	0	0	0	0	0	0	0.769	0	0	0	0	0	0	0	0	0	0.256333	0	Ambiguous
CSQLGVSTDTQYF	0	0	0	0	0	0	0	0	0	0	0	0	0.651	0	0	0	0	0	0	0	0	0	0.217	0	Ambiguous
CASSRAHTGELFF	0	0	0	0	0	0	0	0	0	0	0.394	0	0	0.644	0	0	0	0	0	0	0	0.131333	0.214667	0	Ambiguous
CATSRDRVTGELFF	0	0	0	0	0	0	0	0	0	0	0	0	0.611	0	0	0	0	0	0	0	0	0	0.203667	0	Ambiguous
CASSYPGTGKSEAFF	0	0	0	0	0	0.001	0.125	0	0	0	0	0	0	0	0.602	0	0	0	0	0.000333333	0.0416667	0	0.200667	0	Ambiguous
CASSYVVGEGYTF	0	0	0	0	0	0	0	0	0	0	0	0	0.589	0	0	0	0	0	0	0	0	0	0.196333	0	Ambiguous
CASSDSGSSKNIQYF	0	0	0	0	0	0	0	0	0	0	0	0	0.55	0	0	0	0	0	0	0	0	0	0.183333	0	Ambiguous
CSATRTIGKNIQYF	0	0	0	0	0	0	0	0	0	0	0	0	0.542	0	0	0	0	0	0	0	0	0	0.180667	0	Ambiguous
CASSIRKGTGLSSYNSPLHF	0	0	0	0	0	0	0	0	0	0	0	0	0.534	0	0	0	0	0	0	0	0	0	0.178	0	Ambiguous
CSARRGTEAFF	0	0	0	0.072	0.428	0.045	0	0	0	0	0	0	0.032	0	0.003	0	0	0	0	0.181667	0	0	0.0116667	0	Ambiguous
CSAKGQGGNQPQHF	0	0	0	0	0	0.656	0	0	0	0	0	0	0	0.004	0.012	0	0	0	0	0.218667	0	0	0.00533333	0	Ambiguous
CSARVGAGPNQPQHF	0	0	0	0	0.519	0	0	0	0	0	0	0	0.013	0	0	0	0	0	0	0.173	0	0	0.00433333	0	Ambiguous
CATSRQGMTGYTF	0	0	0	0.068	0.017	0.399	0	0	0	0.016	0	0	0	0.01	0	0	0	0	0	0.161333	0	0.00533333	0.00333333	0	Ambiguous
CASSLTGTGGSGYTF	0	0	0	0	0	0	0	0.658	0	0	0	0.009	0	0.005	0	0	0	0	0	0	0.219333	0.003	0.00166667	0	Ambiguous
CASSLDRVGTEAFF	0	0	0	0	0.001	0	0.786	0.098	0	0	0	0	0.003	0	0	0	0	0	0	0.000333333	0.294667	0	0.001	0	Ambiguous
CSATSGRGSSYEQYF	0	0	0	0.245	0.067	0	0.001	0	0	0	0	0	0	0.003	0	0	0	0	0	0.104	0.000333333	0	0.001	0	Ambiguous
CASSPHSSGGIGELFF	0	0	0	0	0	0	0	0	0	0	0.449	0	0	0	0.002	0	0	0	0	0	0	0.149667	0.000666667	0	Ambiguous
CATSDNAGTGTEAFF	0	0	0	0.589	0	0.013	0	0	0	0	0	0	0	0.002	0	0	0	0	0	0.200667	0	0	0.000666667	0	Ambiguous
CSARDKLGFMNTEAFF	0	0	0	0.601	0	0.064	0	0	0	0	0	0.004	0	0	0.001	0	0	0	0	0.221667	0	0.00133333	0.000333333	0	Ambiguous
CASSDRDRGTDTQYF	0	0	0	0	0	0	0	3.514	0	0	0	0	0	0	0.001	0	0	0	0	0	1.17133	0	0.000333333	0	Ambiguous
CSARDRRGHTGELFF	0	0	0	0	0	0	0	1.554	0	0	0	0	0	0	0.001	0	0	0	0	0	0.518	0	0.000333333	0	Ambiguous
CATRMDRGGNTIYF	0	0	0	0	0	0	0	0	0	0	2.529	0	0	0	0	0	0	0	0	0	0	0.843	0	0	Ambiguous
CATGSRLPGLAVNTGELFF	0	0	0	0	0	0	0	0	0	0	0	2.11	0	0	0	0	0	0	0	0	0	0.703333	0	0	Ambiguous
CASSYVGQGNQPQHF	0	0	0	0	0	0	0	0	0	0	1.459	0	0	0	0	0	0	0	0	0	0	0.486333	0	0	Ambiguous
CATMSGNTIYF	0	0	0	0	0	0	0	0	0	0	0	1.365	0	0	0	0	0	0	0	0	0	0.455	0	0	Ambiguous
CASERDRGDSPLHF	0	0	0	0	0	0	0	0	0	0	1.188	0	0	0	0	0	0	0	0	0	0	0.396	0	0	Ambiguous
CASSFTGIRTGYTF	0	0	0	0	0	0	0	0	0	0	1.062	0	0	0	0	0	0	0	0	0	0	0.354	0	0	Ambiguous
CASSLWALAFF	0	0	0	0	0	0	0	0	0	0	0.938	0	0	0	0	0	0	0	0	0	0	0.312667	0	0	Ambiguous
CASSHSWEGYGYTF	0	0	0	0	0	0	0	0	0	0	0	0.894	0	0	0	0	0	0	0	0	0	0.298	0	0	Ambiguous
CASTEGETVGELFF	0	0	0	0	0	0	0	0	0	0.892	0	0	0	0	0	0	0	0	0	0	0	0.297333	0	0	Ambiguous
CAISVDRFYHF	0	0	0	0	0	0	0	0	0	0	0	0.866	0	0	0	0	0	0	0	0	0	0.288667	0	0	Ambiguous
CASSYGTGNQPQHF	0	0	0	0.002	0.015	0	0	0	0	0.004	0.836	0	0	0	0	0	0	0	0	0.00566667	0	0.28	0	0	Ambiguous
CAWRRTGGVHYGYTF	0	0	0	0	0	0	0	0	0	0	0.835	0	0	0	0	0	0	0	0	0	0	0.278333	0	0	Ambiguous
CSASPGQSQETQYF	0	0	0	0	0	0	0	0	0	0.772	0	0	0	0	0	0	0	0	0	0	0	0.257333	0	0	Ambiguous
CASSSLRHVNYGYTF	0	0	0	0	0	0	0	0	0	0	0	0.718	0	0	0	0	0	0	0	0	0	0.239333	0	0	Ambiguous
CSASLGGGFYEQYF	0	0	0	0	0	0	0	0	0	0	0	0.67	0	0	0	0	0	0	0	0	0	0.223333	0	0	Ambiguous
CASSMRTVNTEAFF	0	0	0	0	0	0	0	0	0	0	0.648	0	0	0	0	0	0	0	0	0	0	0.216	0	0	Ambiguous
CATSDPTGGSNQPQHF	0	0	0	0	0	0	0	0	0	0.603	0	0	0	0	0	0	0	0	0	0	0	0.201	0	0	Ambiguous
CASSEGTGALTDTQYF	0	0	0	0	0	0	0	0.013	0.158	0.59	0	0	0	0	0	0	0	0	0	0	0.057	0.196667	0	0	Ambiguous
CASGGPGETQYF	0	0	0	0	0	0	0	0	0	0	0.588	0	0	0	0	0	0	0	0	0	0	0.196	0	0	Ambiguous
CASSFTDRSYEQYF	0	0	0	0	0	0	0	0	0	0.565	0	0	0	0	0	0	0	0	0	0	0	0.188333	0	0	Ambiguous
CASSQGQGFSNQPQHF	0	0	0	0	0	0	0	0	0	0	0	0.549	0	0	0	0	0	0	0	0	0	0.183	0	0	Ambiguous
CSAEDRAGNTIYF	0	0	0	0	0	0	0	0	0	0	0	0.541	0	0	0	0	0	0	0	0	0	0.180333	0	0	Ambiguous
CASRPTGNTGELFF	0	0	0	0	0	0	0	0	0	0	0.518	0	0	0	0	0	0	0	0	0	0	0.172667	0	0	Ambiguous
CAWSVGLALNYQETQYF	0	0	0	0	0	0.024	0	0	0	0.497	0	0	0	0	0	0	0	0	0	0.008	0	0.165667	0	0	Ambiguous
CASSRQVPGWELFF	0	0	0	0	0	0	0	0	0	0	0.491	0	0	0	0	0	0	0	0	0	0	0.163667	0	0	Ambiguous
CASSEGQSSGYTF	0	0	0	0	0	0	0	0	0	0	0	0.463	0	0	0	0	0	0	0	0	0	0.154333	0	0	Ambiguous
CASSAGHSNQPQHF	0	0	0	0	0	0	0	0	0	0.416	0.019	0	0	0	0	0	0	0	0	0	0	0.145	0	0	Ambiguous
CASSIGGGYEQYF	0	0	0	0	0	0	0	0	0	0	0.432	0	0	0	0	0	0	0	0	0	0	0.144	0	0	Ambiguous
CASSREQGALHTF	0	0	0	0	0	0	0	0	0	0	0	0.416	0	0	0	0	0	0	0	0	0	0.138667	0	0	Ambiguous
CAISGTRGDTEAFF	0	0	0	0	0	0	0	0	0	0	0	0.394	0	0	0	0	0	0	0	0	0	0.131333	0	0	Ambiguous
CASSRLAGFNNEQFF	0	0	0	0	0	0	0	0	0	0.374	0	0	0	0	0	0	0	0	0	0	0	0.124667	0	0	Ambiguous
CASSEQGANMGNQPQHF	0	0	0	0	0	0	0	0	0	0.348	0	0	0	0	0	0	0	0	0	0	0	0.116	0	0	Ambiguous
CASSAGQGGGHSNQPQHF	0	0	0	0	0	0	0	0	0	0	0.347	0	0	0	0	0	0	0	0	0	0	0.115667	0	0	Ambiguous
CASSLKPGGSYEQYF	0	0	0	0	0	0.001	0	0	0	0.334	0.003	0.003	0	0	0	0	0	0	0	0.000333333	0	0.113333	0	0	Ambiguous
CASSLDGLTVHGYTF	0	0	0	0	0	0	0	0	0	0	0.334	0	0	0	0	0	0	0	0	0	0	0.111333	0	0	Ambiguous
CASSLLLGSSYNSPLHF	0	0	0	0	0	0	0	0	0	0	0	0.314	0	0	0	0	0	0	0	0	0	0.104667	0	0	Ambiguous
CASSIIGPQPQHF	0	0	0	0	0	0	0	0	0	0.304	0	0	0	0	0	0	0	0	0	0	0	0.101333	0	0	Ambiguous
CASSMGRGLSEYF	0	0	0	0	0	0	0	0	0	0	0.042	0.259	0	0	0	0	0	0	0	0	0	0.100333	0	0	Ambiguous
CASSSGPGQGYGYTF	0	0	0	0	0	0	0	0.584	0	0.285	0	0	0	0	0	0	0	0	0	0	0.194667	0.095	0	0	Ambiguous
CAIKGENNSPLHF	0	0	0	0	0	0	1.334	0	0	0	0	0.163	0	0	0	0	0	0	0	0	0.444667	0.0543333	0	0	Ambiguous
CSASRDSNQPQHF	0	0	0	0.092	0	0.418	0	0	0.01	0	0	0.02	0	0	0	0	0	0	0	0.17	0.00333333	0.00666667	0	0	Ambiguous
CATGDISGANVLTF	0	0	0	0.12	0.09	0.125	0	0	0	0	0	0.006	0	0	0	0	0	0	0	0.111667	0	0.002	0	0	Ambiguous
CSVGGGLAQPQHF	0	0	0	0	0	0	0	0.727	0.027	0.005	0	0	0	0	0	0	0	0	0	0	0.251333	0.00166667	0	0	Ambiguous
CASSLMVDPTYEQYF	0	0	0	0	0	0	0.557	0	0	0	0	0.001	0	0	0	0	0	0	0	0	0.185667	0.000333333	0	0	Ambiguous
CASSYRGALGYTF	0	0	0	0	0.466	0	0	0	0	0	0	0.001	0	0	0	0	0	0	0	0.155333	0	0.000333333	0	0	Ambiguous
CSAIRGGGWRETQYF	0	0	0	0	0	0.436	0	0	0	0	0.001	0	0	0	0	0	0	0	0	0.145333	0	0.000333333	0	0	Ambiguous
CASSYRSSGDTQYF	0	0	0	0	0	0	0	1.754	0	0	0	0	0	0	0	0	0	0	0	0	0.584667	0	0	0	Ambiguous
CASSSLRQGAWNTEAFF	0	0	0	0	0	0	0	1.645	0	0	0	0	0	0	0	0	0	0	0	0	0.548333	0	0	0	Ambiguous
CATSRDRVEVGYTF	0	0	0	0	0	0	1.615	0	0	0	0	0	0	0	0	0	0	0	0	0	0.538333	0	0	0	Ambiguous
CASSIGDRNYGYTF	0	0	0	0	0	0	0	0	1.182	0	0	0	0	0	0	0	0	0	0	0	0.394	0	0	0	Ambiguous
CASTMDLNQPQHF	0	0	0	0	0	0	0	0	1.144	0	0	0	0	0	0	0	0	0	0	0	0.381333	0	0	0	Ambiguous
CSARPATGSNQPQHF	0	0	0	0	0	0	0	1.13	0	0	0	0	0	0	0	0	0	0	0	0	0.376667	0	0	0	Ambiguous
CASSPDGLSNQPQHF	0	0	0	0	0	0	1.105	0	0	0	0	0	0	0	0	0	0	0	0	0	0.368333	0	0	0	Ambiguous
CASSKGTADTQYF	0	0	0	0	0	0	0	1.027	0	0	0	0	0	0	0	0	0	0	0	0	0.342333	0	0	0	Ambiguous
CATSPGGISGNTIYF	0	0	0	0	0	0	0	0.852	0	0	0	0	0	0	0	0	0	0	0	0	0.284	0	0	0	Ambiguous
CASSKQGLNTEAFF	0	0	0	0	0	0	0.837	0	0.003	0	0	0	0	0	0	0	0	0	0	0	0.28	0	0	0	Ambiguous
CASSYPQGGTDTQYF	0	0	0	0	0	0	0.025	0	0.692	0	0	0	0	0	0	0	0	0	0	0	0.239	0	0	0	Ambiguous
CASTVGTSGTGELFF	0	0	0	0	0	0	0.678	0	0	0	0	0	0	0	0	0	0	0	0	0	0.226	0	0	0	Ambiguous
CATSDPTGNYGYTF	0	0	0	0.006	0	0	0.676	0	0	0	0	0	0	0	0	0	0	0	0	0.002	0.225333	0	0	0	Ambiguous
CASSLNLWQGGRNTEAFF	0	0	0	0	0	0	0	0	0.653	0	0	0	0	0	0	0	0	0	0	0	0.217667	0	0	0	Ambiguous
CASSPSGSGTGELFF	0	0	0	0	0	0	0.645	0	0	0	0	0	0	0	0	0	0	0	0	0	0.215	0	0	0	Ambiguous
CASSIKGQNGGSEAFF	0	0	0	0	0	0	0	0.077	0.563	0	0	0	0	0	0	0	0	0	0	0	0.213333	0	0	0	Ambiguous
CASSDGAHSGANVLTF	0	0	0	0	0	0.001	0.615	0	0	0	0	0	0	0	0	0	0	0	0	0.000333333	0.205	0	0	0	Ambiguous
CATSRDRDYEAFF	0	0	0	0	0	0.236	0	0.566	0	0	0	0	0	0	0	0	0	0	0	0.0786667	0.188667	0	0	0	Ambiguous
CASSIKGQGFGQPQHF	0	0	0	0	0	0	0.564	0	0	0	0	0	0	0	0	0	0	0	0	0	0.188	0	0	0	Ambiguous
CASSLNQNTGELFF	0	0	0	0	0	0	0	0.026	0.536	0	0	0	0	0	0	0	0	0	0	0	0.187333	0	0	0	Ambiguous
CSVARAAISGANVLTF	0	0	0	0	0	0	0	0.554	0	0	0	0	0	0	0	0	0	0	0	0	0.184667	0	0	0	Ambiguous
CASSLGVSGTNEQFF	0	0	0	0	0	0	0	0.078	0.454	0	0	0	0	0	0	0	0	0	0	0	0.177333	0	0	0	Ambiguous
CSATGTANTGELFF	0	0	0	0	0	0	0.531	0	0	0	0	0	0	0	0	0	0	0	0	0	0.177	0	0	0	Ambiguous
CASSLDVNSPLHF	0	0	0	0	0	0	0	0	0.526	0	0	0	0	0	0	0	0	0	0	0	0.175333	0	0	0	Ambiguous
CASSIRTSGQGRIDTQYF	0	0	0	0	0	0	0.451	0	0.068	0	0	0	0	0	0	0	0	0	0	0	0.173	0	0	0	Ambiguous
CASSLAIQRDYTGELFF	0	0	0	0	0	0	0	0.513	0	0	0	0	0	0	0	0	0	0	0	0	0.171	0	0	0	Ambiguous
CAISPDLAGANVLTF	0	0	0	0	0	0	0	0	0.512	0	0	0	0	0	0	0	0	0	0	0	0.170667	0	0	0	Ambiguous
CASSYSNRVTEAFF	0	0	0	0	0	0	0.508	0	0	0	0	0	0	0	0	0	0	0	0	0	0.169333	0	0	0	Ambiguous
CASSRPTENYGYTF	0	0	0	0	0	0	0.488	0	0	0	0	0	0	0	0	0	0	0	0	0	0.162667	0	0	0	Ambiguous
CASSVGTGPAYEQYF	0	0	0	0	0	0	0	0.484	0	0	0	0	0	0	0	0	0	0	0	0	0.161333	0	0	0	Ambiguous
CASSFLGTPTTDTQYF	0	0	0	0	0	0	0	0	0.463	0	0	0	0	0	0	0	0	0	0	0	0.154333	0	0	0	Ambiguous
CASSIRTSGGYGPETQYF	0	0	0	0	0	0	0	0.004	0.453	0	0	0	0	0	0	0	0	0	0	0	0.152333	0	0	0	Ambiguous
CSAGLAVAKNIQYF	0	0	0	0	0	0	0	0	0.451	0	0	0	0	0	0	0	0	0	0	0	0.150333	0	0	0	Ambiguous
CAISSIMGQSSYEQYF	0	0	0	0	0	0	0	0.436	0	0	0	0	0	0	0	0	0	0	0	0	0.145333	0	0	0	Ambiguous
CASRRDRGPDTQYF	0	0	0	0	0	0	0	0.408	0	0	0	0	0	0	0	0	0	0	0	0	0.136	0	0	0	Ambiguous
CATATQGLNQPQHF	0	0	0	0	0	0	0	0.401	0	0	0	0	0	0	0	0	0	0	0	0	0.133667	0	0	0	Ambiguous
CASSIKGAGELFF	0	0	0	0	0	0	0	0	0.382	0	0	0	0	0	0	0	0	0	0	0	0.127333	0	0	0	Ambiguous
CASSISRVYSNQPQHF	0	0	0	0.158	0	0	0	0	0.381	0	0	0	0	0	0	0	0	0	0	0.0526667	0.127	0	0	0	Ambiguous
CATSDGGVRTGELFF	0	0	0	0	0	0	0	0	0.378	0	0	0	0	0	0	0	0	0	0	0	0.126	0	0	0	Ambiguous
CSAFDRGFSQPQHF	0	0	0	0	0	0	0.365	0	0	0	0	0	0	0	0	0	0	0	0	0	0.121667	0	0	0	Ambiguous
CATSAENTGELFF	0	0	0	0	0	0	0	0.349	0	0	0	0	0	0	0	0	0	0	0	0	0.116333	0	0	0	Ambiguous
CASSILHDSYGYTF	0	0	0	0	0	0	0	0.347	0	0	0	0	0	0	0	0	0	0	0	0	0.115667	0	0	0	Ambiguous
CAISDRGPRVYGYTF	0	0	0	0	0	0	0	0.329	0	0	0	0	0	0	0	0	0	0	0	0	0.109667	0	0	0	Ambiguous
CSARGGVDTQYF	0	0	0	0	0	0	0.312	0	0	0	0	0	0	0	0	0	0	0	0	0	0.104	0	0	0	Ambiguous
CASSIKGALNTGELFF	0	0	0	0	0	0	0.308	0	0	0	0	0	0	0	0	0	0	0	0	0	0.102667	0	0	0	Ambiguous
CASSLSADRGTGYTF	0	0	0	0	0	0	0.306	0	0	0	0	0	0	0	0	0	0	0	0	0	0.102	0	0	0	Ambiguous
CSAPRAGGTGELFF	0	0	0	0	0	0	0.301	0	0	0	0	0	0	0	0	0	0	0	0	0	0.100333	0	0	0	Ambiguous
CASSGDRGLLDGYTF	0	0	0	0	1.385	0	0	0	0	0	0	0	0	0	0	0	0	0	0	0.461667	0	0	0	0	Ambiguous
CASTAMGPFGQPQHF	0	0	0	0	0.9	0	0	0	0	0	0	0	0	0	0	0	0	0	0	0.3	0	0	0	0	Ambiguous
CASSRAHF	0	0	0	0	0	0.816	0	0	0	0	0	0	0	0	0	0	0	0	0	0.272	0	0	0	0	Ambiguous
CSAKIQGSNQPQHF	0	0	0	0.632	0	0.072	0	0	0	0	0	0	0	0	0	0	0	0	0	0.234667	0	0	0	0	Ambiguous
CSASRSGGSNQPQHF	0	0	0	0	0	0.658	0	0	0	0	0	0	0	0	0	0	0	0	0	0.219333	0	0	0	0	Ambiguous
CASSNLRAGYGYTF	0	0	0	0.561	0	0.035	0	0	0	0	0	0	0	0	0	0	0	0	0	0.198667	0	0	0	0	Ambiguous
CASSASIEEGYTF	0	0	0	0	0.006	0.579	0	0	0	0	0	0	0	0	0	0	0	0	0	0.195	0	0	0	0	Ambiguous
CASSFSRGAFGYTF	0	0	0	0.455	0.099	0.004	0	0	0	0	0	0	0	0	0	0	0	0	0	0.186	0	0	0	0	Ambiguous
CASSTYRRGNNQPQHF	0	0	0	0	0.539	0	0	0	0	0	0	0	0	0	0	0	0	0	0	0.179667	0	0	0	0	Ambiguous
CSAIRDRGNYSPLHF	0	0	0	0	0.509	0	0	0	0	0	0	0	0	0	0	0	0	0	0	0.169667	0	0	0	0	Ambiguous
CATSDPRTGDNQPQHF	0	0	0	0.448	0.054	0	0	0	0	0	0	0	0	0	0	0	0	0	0	0.167333	0	0	0	0	Ambiguous
CSAKDRANNSPLHF	0	0	0	0	0.498	0	0	0	0	0	0	0	0	0	0	0	0	0	0	0.166	0	0	0	0	Ambiguous
CASSPQGLNQPQHF	0	0	0	0	0	0.478	0	0	0	0	0	0	0	0	0	0	0	0	0	0.159333	0	0	0	0	Ambiguous
CATSRAGDNTEAFF	0	0	0	0	0	0.475	0	0	0	0	0	0	0	0	0	0	0	0	0	0.158333	0	0	0	0	Ambiguous
CASSLTYPDRLGGYTF	0	0	0	0.092	0	0.355	0	0	0	0	0	0	0	0	0	0	0	0	0	0.149	0	0	0	0	Ambiguous
CASSLSSTNLGGYYGYTF	0	0	0	0	0	0.447	0	0	0	0	0	0	0	0	0	0	0	0	0	0.149	0	0	0	0	Ambiguous
CASSESGDTHGYTF	0	0	0	0	0.444	0	0	0	0	0	0	0	0	0	0	0	0	0	0	0.148	0	0	0	0	Ambiguous
CASSRERLNQPQHF	0	0	0	0	0.439	0	0	0	0	0	0	0	0	0	0	0	0	0	0	0.146333	0	0	0	0	Ambiguous
CATSDPRGGNNQPQHF	0	0	0	0	0.427	0	0	0	0	0	0	0	0	0	0	0	0	0	0	0.142333	0	0	0	0	Ambiguous
CSARDRGLLGSGNTIYF	0	0	0	0	0.41	0	0	0	0	0	0	0	0	0	0	0	0	0	0	0.136667	0	0	0	0	Ambiguous
CATTGAVGEAFF	0	0	0	0	0.387	0	0	0	0	0	0	0	0	0	0	0	0	0	0	0.129	0	0	0	0	Ambiguous
CASSLLGGGETQYF	0	0	0	0.381	0	0	0	0	0	0	0	0	0	0	0	0	0	0	0	0.127	0	0	0	0	Ambiguous
CASSLNQGLRFNQPQHF	0	0	0	0.334	0.044	0	0	0	0	0	0	0	0	0	0	0	0	0	0	0.126	0	0	0	0	Ambiguous
CASSPARQGNTGELFF	0	0	0	0.289	0.085	0	0	0	0	0	0	0	0	0	0	0	0	0	0	0.124667	0	0	0	0	Ambiguous
CSASRDRGSYSPLHF	0	0	0	0.37	0	0	0	0	0	0	0	0	0	0	0	0	0	0	0	0.123333	0	0	0	0	Ambiguous
CSATRGAGVQETQYF	0	0	0	0.076	0.025	0.263	0	0	0	0	0	0	0	0	0	0	0	0	0	0.121333	0	0	0	0	Ambiguous
CSATRGAGTNEKLFF	0	0	0	0	0	0.36	0	0	0	0	0	0	0	0	0	0	0	0	0	0.12	0	0	0	0	Ambiguous
CASITSAGNSYNSPLHF	0	0	0	0.293	0	0.041	0	0	0	0	0	0	0	0	0	0	0	0	0	0.111333	0	0	0	0	Ambiguous
CASSESPGSLRGYTF	0	0	0	0.33	0	0	0	0	0	0	0	0	0	0	0	0	0	0	0	0.11	0	0	0	0	Ambiguous
CASRNQGAKNQPQHF	0	0	0	0.032	0	0.296	0	0	0	0	0	0	0	0	0	0	0	0	0	0.109333	0	0	0	0	Ambiguous
CATSDVRVGSNQPQHF	0	0	0	0.084	0	0.237	0	0	0	0	0	0	0	0	0	0	0	0	0	0.107	0	0	0	0	Ambiguous
CASSYRGANGYTF	0	0	0	0	0	0.321	0	0	0	0	0	0	0	0	0	0	0	0	0	0.107	0	0	0	0	Ambiguous
CSARVDGTNYGYTF	0	0	0	0	0	0.318	0	0	0	0	0	0	0	0	0	0	0	0	0	0.106	0	0	0	0	Ambiguous
CSARSTEFNQPQHF	0	0	0	0.317	0	0	0	0	0	0	0	0	0	0	0	0	0	0	0	0.105667	0	0	0	0	Ambiguous
CASSERPGSLSGAFF	0	0	0	0	0.261	0.052	0	0	0	0	0	0	0	0	0	0	0	0	0	0.104333	0	0	0	0	Ambiguous
CSARTATFSYEQYF	0	0	0	0	0	0.309	0	0	0	0	0	0	0	0	0	0	0	0	0	0.103	0	0	0	0	Ambiguous
CASSRDQVTEAFF	0	0	0	0	0.301	0	0	0	0	0	0	0	0	0	0	0	0	0	0	0.100333	0	0	0	0	Ambiguous
CATSDARGHGQYF	0	0.288	0	0	0	0	0	0	0	0	0	0	0	0	0	0	0	0	0.096	0	0	0	0	0
CAISGTASKQYF	0	0	0.287	0	0	0	0	0	0	0.001	0	0	0	0	0	0	0	0	0.0956667	0	0	0.000333333	0	0
CSARGETGNSPLHF	0	0.284	0	0	0	0	0	0	0	0	0	0	0	0	0	0	0	0	0.0946667	0	0	0	0	0
CASSPYLGLSGANVLTF	0	0.268	0	0	0	0	0	0	0	0	0	0	0	0	0	0	0	0	0.0893333	0	0	0	0	0
CSALTGATEAFF	0	0	0.264	0	0	0	0	0	0	0	0	0	0	0	0	0	0	0	0.088	0	0	0	0	0
CATSGRGLAPGLSYNEQFF	0	0.256	0	0	0	0	0	0	0.05	0	0	0	0	0	0	0	0	0	0.0853333	0	0.0166667	0	0	0
CSAPRGGGYTF	0.014	0.013	0.223	0.007	0.006	0.008	0.012	0.007	0.001	0.006	0.016	0.031	0.01	0.005	0.016	0.02	0.021	0.022	0.0833333	0.007	0.00666667	0.0176667	0.0103333	0.021
CASSVSSPTDNYGYTF	0	0	0.242	0	0	0	0	0	0	0.001	0	0.015	0	0.011	0	0	0	0	0.0806667	0	0	0.00533333	0.00366667	0
CASSLEFGGALRGGELFF	0.008	0.181	0.051	0	0.002	0.002	0.004	0.003	0.003	0.008	0.007	0	0.002	0.004	0.021	0.005	0	0.006	0.08	0.00133333	0.00333333	0.005	0.009	0.00366667
CSARDASGVKNIQYF	0	0.24	0	0	0	0	0	0	0	0	0	0	0	0	0	0	0	0	0.08	0	0	0	0	0
CASTRGVGGNTEAFF	0.019	0.106	0.112	0.011	0.032	0.001	0.023	0.02	0.059	0.065	0.13	0.094	0.092	0.03	0.084	0.099	0.094	0.035	0.079	0.0146667	0.034	0.0963333	0.0686667	0.076
CAISRTGGTTNEQFF	0	0.233	0	0	0	0	0	0	0	0	0	0	0	0	0	0	0	0	0.0776667	0	0	0	0	0
CASSQGAEAFF	0	0	0.221	0	0	0	0	0	0	0	0	0	0	0	0	0	0	0	0.0736667	0	0	0	0	0
CAWQGPSFEQYF	0	0.213	0	0	0	0	0	0	0	0	0	0	0	0	0	0	0	0	0.071	0	0	0	0	0
CASSVYRGASTEAFF	0	0	0.211	0	0	0	0	0	0	0	0	0	0	0	0	0	0	0	0.0703333	0	0	0	0	0
CAWSVGQGSAFF	0	0	0.209	0.002	0.004	0.005	0.006	0	0.005	0	0.027	0	0.087	0.002	0.012	0.05	0.116	0.014	0.0696667	0.00366667	0.00366667	0.009	0.0336667	0.06
CASSGALSFNSPLHF	0.018	0	0.183	0	0.006	0.005	0	0.005	0	0.084	0	0.006	0.025	0.069	0	0.004	0.05	0.072	0.067	0.00366667	0.00166667	0.03	0.0313333	0.042
CASSDLQELFF	0	0.19	0	0	0	0	0.001	0	0	0	0	0	0	0	0	0	0	0	0.0633333	0	0.000333333	0	0	0
CATSTGIVGNQPQHF	0.014	0.155	0	0	0.003	0	0	0	0	0	0	0.001	0.006	0.004	0	0	0	0.003	0.0563333	0.001	0	0.000333333	0.00333333	0.001
CASSLAGGANYGYTF	0	0	0.166	0	0	0	0	0	0	0	0	0	0	0	0	0	0	0	0.0553333	0	0	0	0	0
CASSLEGALNSPLHF	0.003	0.106	0.045	0.001	0.001	0	0.001	0.001	0	0.013	0	0.003	0.002	0.001	0.004	0	0	0.002	0.0513333	0.000666667	0.000666667	0.00533333	0.00233333	0.000666667
CASSLRGTGELFF	0.021	0.13	0	0	0	0	0.005	0.005	0	0.003	0.002	0.012	0.039	0.015	0	0	0.001	0.007	0.0503333	0	0.00333333	0.00566667	0.018	0.00266667
CSAKQGTGNQPQHF	0	0	0.148	0	0	0	0	0	0	0	0	0	0	0	0	0	0	0	0.0493333	0	0	0	0	0
CSAIWGRTDTQYF	0	0	0.147	0	0	0	0	0	0	0	0	0	0	0	0	0	0	0	0.049	0	0	0	0	0
CALDSLMNTEAFF	0.014	0	0.131	0.003	0	0.002	0.004	0	0.049	0	0	0.075	0.004	0.013	0.002	0.009	0.014	0.007	0.0483333	0.00166667	0.0176667	0.025	0.00633333	0.01
CSARDSWRQGGNEQYF	0	0	0.145	0	0.003	0.004	0	0	0.071	0.025	0.092	0	0	0	0	0	0	0	0.0483333	0.00233333	0.0236667	0.039	0	0
CASSALAGIQETQYF	0	0.138	0	0	0	0	0	0	0	0	0	0	0	0	0	0	0	0	0.046	0	0	0	0	0
CATSRNAGAQHF	0.014	0.058	0.059	0.013	0.021	0.03	0.028	0.005	0.027	0.074	0.014	0.028	0.018	0.011	0.022	0.053	0.008	0.059	0.0436667	0.0213333	0.02	0.0386667	0.017	0.04
CATAKGNQPQHF	0	0	0.129	0	0	0	0	0	0	0	0	0	0	0	0	0	0	0	0.043	0	0	0	0	0
CASSLESQPQHF	0	0.128	0	0	0	0	0	0	0	0	0	0	0	0	0	0	0	0	0.0426667	0	0	0	0	0
CASYTVNYGYTF	0	0.127	0	0	0	0.002	0	0	0	0	0	0	0	0	0.006	0	0	0	0.0423333	0.000666667	0	0	0.002	0
CASSGTGNQPQHF	0	0	0.125	0.004	0	0.007	0	0.005	0	0.001	0	0.006	0.002	0.004	0.009	0	0	0	0.0416667	0.00366667	0.00166667	0.00233333	0.005	0
CASSLDRAQPQHF	0.002	0.059	0.063	0.008	0	0.005	0.045	0.005	0	0	0	0.002	0.026	0.012	0.021	0.035	0.016	0	0.0413333	0.00433333	0.0166667	0.000666667	0.0196667	0.017
CASSFRGPTEAFF	0	0.117	0	0	0.008	0	0	0	0	0	0.22	0	0	0	0	0	0	0	0.039	0.00266667	0	0.0733333	0	0
CASSLGTGGSGELFF	0	0.117	0	0	0	0	0.001	0	0	0	0	0	0	0	0	0	0	0	0.039	0	0.000333333	0	0	0
CASSRSGGSNQPQHF	0	0.116	0	0	0	0	0	0	0	0	0	0	0	0	0.005	0	0	0	0.0386667	0	0	0	0.00166667	0
CASSRYRESGANVLTF	0.007	0.108	0	0.001	0.001	0	0	0	0.004	0.027	0.002	0.018	0	0.001	0	0	0	0	0.0383333	0.000666667	0.00133333	0.0156667	0.000333333	0
CASRPLTGGNQPQHF	0	0.113	0	0	0	0	0	0	0	0	0	0	0.022	0	0	0	0	0	0.0376667	0	0	0	0.00733333	0
CASSLAGVPETQYF	0	0	0.112	0	0	0	0	0	0	0.001	0	0	0	0	0	0	0	0	0.0373333	0	0	0.000333333	0	0
CASSPNGGDNQPQHF	0	0.109	0	0	0	0	0	0	0	0	0	0.017	0	0	0	0	0	0	0.0363333	0	0	0.00566667	0	0
CASSSGTSRDQPQHF	0	0.108	0	0	0	0	0	0	0	0	0	0	0	0	0	0	0	0	0.036	0	0	0	0	0
CASKETPNTGELFF	0	0.106	0	0	0	0	0	0	0	0	0	0	0	0	0	0	0	0	0.0353333	0	0	0	0	0
CASSAPTGVSPLHF	0	0.007	0.092	0	0	0	0	0	0	0	0	0.06	0	0	0	0	0	0.003	0.033	0	0	0.02	0	0.001
CSAPYSTPSTDTQYF	0	0.098	0	0	0	0	0	0	0	0	0	0	0	0	0	0	0	0.026	0.0326667	0	0	0	0	0.00866667
CATSRGSSGSQETQYF	0	0	0.098	0	0	0	0	0	0	0	0	0	0	0	0	0	0	0	0.0326667	0	0	0	0	0
CASSLTGSTEAFF	0	0.001	0.096	0	0.011	0.009	0.019	0.072	0.086	0.001	0	0	0.076	0	0.007	0	0	0.032	0.0323333	0.00666667	0.059	0.000333333	0.0276667	0.0106667
CASSLRRLAGGDGDTQYF	0	0	0.097	0	0	0.001	0	0.002	0	0	0	0	0	0.015	0	0	0.014	0	0.0323333	0.000333333	0.000666667	0	0.005	0.00466667
CASSLSPGGVGNTIYF	0	0	0.096	0	0	0	0	0	0	0	0	0	0	0	0	0	0	0	0.032	0	0	0	0	0
CARPRAPWGAETQYF	0.006	0.087	0.002	0	0	0	0	0.004	0	0.002	0.005	0.019	0.014	0.007	0	0	0	0.004	0.0316667	0	0.00133333	0.00866667	0.007	0.00133333
CASSRIDRDYGYTF	0	0.01	0.082	0	0	0	0	0	0.007	0.003	0	0.043	0	0	0	0	0	0.005	0.0306667	0	0.00233333	0.0153333	0	0.00166667
CASSSQGGGQPQHF	0.003	0.088	0	0.002	0.001	0.006	0.016	0	0	0	0	0	0	0	0	0.006	0.014	0	0.0303333	0.003	0.00533333	0	0	0.00666667
CSARVGGGQETQYF	0.002	0.087	0	0	0	0	0.003	0	0	0	0	0	0	0	0.005	0.004	0	0	0.0296667	0	0.001	0	0.00166667	0.00133333
CATSDPTPTGETQYF	0.003	0.014	0.069	0.013	0.003	0.01	0.022	0.02	0.019	0.008	0.014	0.015	0.02	0.029	0.011	0.009	0.01	0.02	0.0286667	0.00866667	0.0203333	0.0123333	0.02	0.013
CASSRLAGDEQYF	0	0.085	0	0	0	0	0	0	0	0	0	0	0	0	0	0	0	0	0.0283333	0	0	0	0	0
CASTRDSNQPQHF	0.007	0.034	0.042	0.009	0.016	0	0.019	0.004	0.019	0	0.036	0.031	0.023	0	0	0.003	0.014	0.01	0.0276667	0.00833333	0.014	0.0223333	0.00766667	0.009
CASSIATPGTGISYEQYF	0	0	0.083	0	0	0	0	0	0	0.055	0	0	0	0	0	0	0	0	0.0276667	0	0	0.0183333	0	0
CASSPPTGNTEAFF	0	0.083	0	0	0	0	0	0	0	0	0	0	0	0	0	0	0	0	0.0276667	0	0	0	0	0
CASSERTARGAFF	0.011	0.011	0.06	0.001	0.003	0.005	0.013	0.011	0.007	0.004	0.012	0.022	0.003	0.015	0.015	0.008	0.005	0.002	0.0273333	0.003	0.0103333	0.0126667	0.011	0.005
CASSLSRRSSYNSPLHF	0	0.028	0.053	0.018	0.004	0.003	0.012	0.012	0.007	0.025	0.023	0.028	0.036	0.022	0.003	0	0.007	0.039	0.027	0.00833333	0.0103333	0.0253333	0.0203333	0.0153333
CASSIGTGIVQPQHF	0	0.057	0.023	0	0	0.004	0	0.02	0	0.029	0.004	0	0	0.008	0	0	0.023	0.005	0.0266667	0.00133333	0.00666667	0.011	0.00266667	0.00933333
CASSVVANSPLHF	0	0.028	0.05	0.002	0	0	0	0	0	0	0	0.034	0.012	0	0	0	0	0	0.026	0.000666667	0	0.0113333	0.004	0
CSAYKRSSSYNEQFF	0.003	0.061	0.012	0.001	0	0	0.001	0.006	0	0.002	0.042	0.01	0.006	0	0.002	0.006	0	0.001	0.0253333	0.000333333	0.00233333	0.018	0.00266667	0.00233333
CASSDLTQGRYTF	0	0.076	0	0	0	0.001	0	0	0	0	0	0	0.001	0	0.001	0	0	0	0.0253333	0.000333333	0	0	0.000666667	0
CASSSSTGHNEQFF	0	0	0.076	0	0	0	0	0	0	0	0	0	0	0	0	0	0	0	0.0253333	0	0	0	0	0
CASSRAGQGNYGYTF	0.006	0.005	0.064	0	0	0.004	0	0	0	0.016	0.007	0.005	0	0	0.005	0	0.007	0.006	0.025	0.00133333	0	0.00933333	0.00166667	0.00433333
CASSPGWGREETQYF	0	0	0.075	0	0.001	0.005	0.01	0.002	0.091	0	0	0	0	0.036	0.007	0	0	0	0.025	0.002	0.0343333	0	0.0143333	0
CAISLTGDTGELFF	0.008	0.051	0.015	0	0.003	0.001	0.01	0	0.004	0.005	0	0	0.019	0.004	0	0	0	0	0.0246667	0.00133333	0.00466667	0.00166667	0.00766667	0
CAWSLPQDRGDTIYF	0	0.001	0.072	0	0	0	0	0.009	0.009	0	0	0	0	0	0	0	0	0	0.0243333	0	0.006	0	0	0
CAIRRTVDQPQHF	0	0	0.071	0	0	0	0	0	0	0	0	0	0	0	0	0	0	0	0.0236667	0	0	0	0	0
CASGYLGQETQYF	0	0.07	0	0	0.004	0.002	0	0.016	0	0	0.003	0	0	0	0.016	0	0	0	0.0233333	0.002	0.00533333	0.001	0.00533333	0
CSALTGGIDGYTF	0.007	0.019	0.044	0.004	0.01	0.002	0.017	0.021	0.018	0.019	0.022	0.043	0.011	0.001	0.004	0.012	0.009	0.008	0.0233333	0.00533333	0.0186667	0.028	0.00533333	0.00966667
CASADYSNQPQHF	0	0.035	0.033	0	0	0.003	0.001	0.01	0.008	0	0.005	0	0.008	0	0.008	0.02	0.008	0.005	0.0226667	0.001	0.00633333	0.00166667	0.00533333	0.011
CASSSGTRTQYF	0.006	0.011	0.051	0	0.005	0	0.001	0	0.003	0.008	0.001	0	0.003	0.009	0.015	0.004	0.006	0.008	0.0226667	0.00166667	0.00133333	0.003	0.009	0.006
CAWSATGVPNGYTF	0	0	0.067	0.006	0.026	0	0	0	0.005	0.006	0	0.08	0.019	0	0	0	0.046	0.089	0.0223333	0.0106667	0.00166667	0.0286667	0.00633333	0.045
CASSYLLGQPQHF	0.009	0.009	0.049	0.015	0.004	0.012	0	0.006	0.005	0.045	0	0.009	0.008	0.013	0.005	0.01	0	0.013	0.0223333	0.0103333	0.00366667	0.018	0.00866667	0.00766667
CASSESRSGRGYTF	0	0.061	0.006	0	0.003	0	0.01	0.006	0.015	0	0.004	0	0.024	0	0.017	0.007	0	0.005	0.0223333	0.001	0.0103333	0.00133333	0.0136667	0.004
CASSYWTGNNSPLHF	0.009	0.011	0.046	0	0.004	0.01	0.021	0.013	0	0.021	0.031	0.013	0.012	0	0	0.007	0.007	0	0.022	0.00466667	0.0113333	0.0216667	0.004	0.00466667
CASSPTLTEAFF	0	0	0.066	0.003	0	0.002	0	0	0	0	0.005	0	0	0	0	0.005	0	0	0.022	0.00166667	0	0.00166667	0	0.00166667
CASSLADRHSLPHSGANVLTF	0	0.066	0	0	0	0	0	0	0	0	0	0	0	0	0	0	0	0	0.022	0	0	0	0	0
CATSQQGLNTEAFF	0	0.066	0	0	0	0	0	0	0	0	0	0	0	0	0	0	0	0	0.022	0	0	0	0	0
CAWSLSTGELFF	0	0.064	0.002	0	0	0	0	0	0	0	0	0	0	0	0	0	0	0	0.022	0	0	0	0	0
CASSLDLSYEQYF	0	0	0.065	0	0	0	0	0	0	0	0	0	0	0	0	0	0	0	0.0216667	0	0	0	0	0
CASSRDRESYEQYF	0	0.063	0	0	0	0	0	0	0	0	0	0	0	0	0	0	0	0	0.021	0	0	0	0	0
CASSPDLNYGYTF	0.012	0.034	0.016	0.006	0.006	0.005	0.015	0.012	0.01	0.014	0.211	0.052	0.014	0.002	0.008	0	0.008	0.004	0.0206667	0.00566667	0.0123333	0.0923333	0.008	0.004
CATSPGTGGNTIYF	0	0	0.06	0	0	0	0	0	0	0	0	0	0	0	0	0	0	0	0.02	0	0	0	0	0
CASSFGAGGFTDTQYF	0.003	0.056	0	0	0	0	0	0	0.013	0	0	0	0.118	0	0	0	0	0	0.0196667	0	0.00433333	0	0.0393333	0
CASSPMTLPIYGYTF	0	0.058	0	0	0	0	0	0	0	0	0	0	0	0	0	0	0	0	0.0193333	0	0	0	0	0
CASSGISYTGELFF	0.005	0.042	0.011	0	0.002	0.002	0	0	0.045	0	0.013	0.058	0	0	0.002	0	0.004	0	0.0193333	0.00133333	0.015	0.0236667	0.000666667	0.00133333
CASSLGLAASQETQYF	0	0	0.057	0	0	0	0	0	0	0	0	0	0	0	0	0	0	0	0.019	0	0	0	0	0
CASSVEQANTEAFF	0	0.056	0	0	0	0	0	0	0	0	0	0	0	0.019	0	0	0	0	0.0186667	0	0	0	0.00633333	0
CSARGFSPTGYYGYTF	0	0.056	0	0	0	0	0	0	0	0	0	0	0	0	0	0	0	0	0.0186667	0	0	0	0	0
CASSERQGGATLHF	0	0.056	0	0	0	0	0	0	0	0	0	0	0	0	0	0	0	0	0.0186667	0	0	0	0	0
CASSLNINYEQYF	0	0.056	0	0	0	0	0	0	0	0	0	0	0	0	0	0	0	0	0.0186667	0	0	0	0	0
CATSDARQGRGYTF	0	0.055	0	0	0	0	0.025	0	0	0	0	0	0	0	0	0	0	0	0.0183333	0	0.00833333	0	0	0
CASSKAGQGAWEQYF	0	0.055	0	0	0	0	0	0	0	0	0	0	0	0	0	0	0	0	0.0183333	0	0	0	0	0
CASSLQGAQNIQYF	0	0.016	0.037	0	0	0	0	0	0.002	0	0	0.001	0	0	0	0	0	0	0.0176667	0	0.000666667	0.000333333	0	0
CASSPGTFRYEQYF	0	0.053	0	0	0	0	0	0	0	0	0	0	0	0	0	0	0	0	0.0176667	0	0	0	0	0
CASSARGASGSEQFF	0	0.053	0	0	0	0	0	0	0	0	0	0	0	0	0	0	0	0	0.0176667	0	0	0	0	0
CASSLTAGYFEAFF	0	0	0.053	0	0	0	0	0	0	0	0	0	0	0	0	0	0	0	0.0176667	0	0	0	0	0
CASSFSRLGEGYTF	0	0.052	0	0	0	0	0	0	0	0	0	0	0	0	0	0	0	0	0.0173333	0	0	0	0	0
CASSGQIEETQYF	0.007	0.007	0.037	0	0	0	0	0	0	0.008	0	0	0.01	0.016	0	0.016	0	0.004	0.017	0	0	0.00266667	0.00866667	0.00666667
CSARRAGGPNEQFF	0.019	0.023	0.008	0.004	0.002	0.002	0.005	0.005	0.009	0.012	0.209	0	0.005	0.003	0.003	0.01	0.004	0.005	0.0166667	0.00266667	0.00633333	0.0736667	0.00366667	0.00633333
CASRIVSTDTQYF	0.007	0.02	0.022	0.011	0.005	0.015	0.019	0.008	0.006	0.007	0.01	0.074	0.006	0.017	0.012	0.021	0.006	0.013	0.0163333	0.0103333	0.011	0.0303333	0.0116667	0.0133333
CASSMGQGVIQYF	0	0	0.046	0	0	0.001	0.001	0.036	0	0	0.033	0.003	0	0.004	0.015	0	0.002	0.003	0.0153333	0.000333333	0.0123333	0.012	0.00633333	0.00166667
CASSLGGAKSYEQYF	0	0	0.046	0	0.001	0	0	0	0	0	0	0	0	0	0	0	0	0	0.0153333	0.000333333	0	0	0	0
CASNPSHGRGNSPLHF	0	0.014	0.031	0.01	0.008	0.002	0.02	0	0	0.007	0.01	0.003	0	0	0.006	0	0	0.004	0.015	0.00666667	0.00666667	0.00666667	0.002	0.00133333
CATQQVLSSGNTIYF	0	0	0.044	0	0	0	0	0	0	0	0	0	0	0	0	0	0	0	0.0146667	0	0	0	0	0
CASSLGPSNQPQHF	0.003	0.03	0.01	0.006	0	0.009	0	0.013	0.004	0.011	0.01	0.058	0.036	0.009	0.009	0	0.01	0.004	0.0143333	0.005	0.00566667	0.0263333	0.018	0.00466667
CATSRVGRNTEAFF	0.005	0	0.038	0	0	0	0	0	0	0	0.005	0.002	0	0	0	0	0	0.019	0.0143333	0	0	0.00233333	0	0.00633333
CASSLREPGADEQFF	0	0	0.043	0	0	0	0	0	0	0	0	0	0	0	0	0	0	0	0.0143333	0	0	0	0	0
CASSSFYRDGNQPQHF	0	0	0.042	0	0	0	0	0	0	0	0	0	0.003	0	0	0	0	0	0.014	0	0	0	0.001	0
CATSASSVTEAFF	0	0	0.042	0	0	0	0	0	0	0	0	0	0	0	0	0	0	0	0.014	0	0	0	0	0
CASTLGTSGANVLTF	0	0	0.042	0	0	0	0	0	0	0	0	0	0	0	0	0	0	0	0.014	0	0	0	0	0
CASSPQGVRQPQHF	0.006	0	0.034	0.002	0.005	0.007	0.007	0.009	0	0.016	0.015	0.014	0.016	0.013	0.041	0.008	0.014	0.009	0.0133333	0.00466667	0.00533333	0.015	0.0233333	0.0103333
CATSEGGGGGEQFF	0	0	0.04	0	0	0	0	0	0	0	0	0	0	0	0	0	0	0	0.0133333	0	0	0	0	0
CATSDRLANQPQHF	0	0	0.039	0	0	0	0	0.004	0	0	0	0	0	0	0	0	0.009	0	0.013	0	0.00133333	0	0	0.003
CATSRDASGNTIYF	0	0	0.039	0	0	0	0	0	0	0	0	0	0.009	0	0	0	0	0	0.013	0	0	0	0.003	0
CATSDSDSSNQPQHF	0	0	0.037	0	0	0	0	0	0	0.004	0.025	0.02	0	0	0.009	0	0.009	0.008	0.0123333	0	0	0.0163333	0.003	0.00566667
CASSFGQGSNQPQHF	0.02	0.011	0.006	0	0.003	0.007	0	0	0.003	0.019	0	0.11	0.02	0.009	0.013	0	0.007	0.007	0.0123333	0.00333333	0.001	0.043	0.014	0.00466667
CAISSAPGRETYEQYF	0	0	0.037	0	0	0	0	0	0	0	0	0	0	0	0	0	0	0	0.0123333	0	0	0	0	0
CASSPGGSGWKGSGANVLTF	0.009	0.023	0.003	0.001	0.002	0.002	0.053	0.009	0.006	0.082	0.088	0.007	0.007	0.002	0.001	0.014	0.004	0.002	0.0116667	0.00166667	0.0226667	0.059	0.00333333	0.00666667
CATSRGPGSYQPQHF	0.003	0.002	0.03	0	0	0.004	0.019	0.012	0.005	0.014	0.01	0.013	0	0.037	0	0	0	0	0.0116667	0.00133333	0.012	0.0123333	0.0123333	0
CASSVRQGAVQPQHF	0	0	0.034	0	0	0	0.004	0	0	0	0	0	0.007	0.005	0	0	0	0	0.0113333	0	0.00133333	0	0.004	0
CASSIKEGAGEHQPQHF	0	0	0.031	0	0	0	0	0	0	0	0	0	0	0	0	0	0	0.005	0.0103333	0	0	0	0	0.00166667
CASSPLGDTEAFF	0	0	0.031	0	0	0	0	0	0	0	0	0	0	0	0	0	0	0.004	0.0103333	0	0	0	0	0.00133333
CASSSDRGQPQHF	0.018	0.006	0.006	0.006	0.002	0.004	0.129	0.014	0	0.008	0.006	0.047	0.002	0.018	0.001	0.023	0.015	0.004	0.01	0.004	0.0476667	0.0203333	0.007	0.014
CASSRDRSGNTIYF	0	0	0.029	0	0.001	0	0.002	0	0.004	0.004	0.005	0.002	0	0	0.002	0	0.005	0.002	0.00966667	0.000333333	0.002	0.00366667	0.000666667	0.00233333
CSLQRGRIYGYTF	0	0.02	0	0.03	0	0.034	0	0.097	0	0	0	0	0	0	0.014	0	0	0	0.00666667	0.0213333	0.0323333	0	0.00466667	0
CASSLAPGASGIFYEQYF	0	0.005	0.012	0.004	0	0.002	0.006	0	0	0.004	0	0.062	0	0.002	0.001	0.051	0.007	0	0.00566667	0.002	0.002	0.022	0.001	0.0193333
CASSVAGANYGYTF	0.006	0.009	0	0	0.002	0.001	0.005	0.103	0.005	0.159	0.047	0.068	0.004	0	0.006	0	0.001	0.002	0.005	0.001	0.0376667	0.0913333	0.00333333	0.001
CSAKSGVSDSPLHF	0	0.014	0	0	0	0.042	0.002	0	0.018	0.004	0.004	0.026	0	0.007	0.217	0.124	0.156	0.001	0.00466667	0.014	0.00666667	0.0113333	0.0746667	0.0936667
CATEDSGSYEQYF	0.005	0.001	0.007	0.005	0.005	0.002	0.003	0	0	0.007	0.103	0.003	0.007	0.002	0.006	0.002	0.001	0.002	0.00433333	0.004	0.001	0.0376667	0.005	0.00166667
CATSARGGLGYTF	0	0.006	0.006	0.012	0.239	0.029	0	0.002	0	0	0	0	0	0	0	0	0	0	0.004	0.0933333	0.000666667	0	0	0
CASSWDRNQPQHF	0	0	0.01	0	0	0	0	0	0.043	0	0	0	0	0	0	0	0	0	0.00333333	0	0.0143333	0	0	0
CATSRDLLAAKTGELFF	0.009	0	0	0	0.002	0.002	0.1	0	0.007	0	0	0.014	0	0	0.009	0	0	0.006	0.003	0.00133333	0.0356667	0.00466667	0.003	0.002
CASSHLAGRGGNEQFF	0.009	0	0	0	0	0	0	0	0	0.076	0	0	0	0	0	0	0.003	0	0.003	0	0	0.0253333	0	0.001
CATSKGTPSNTGELFF	0	0	0.008	0.21	0	0.004	0	0	0	0	0.005	0	0.003	0.004	0.002	0.007	0.007	0.015	0.00266667	0.0713333	0	0.00166667	0.003	0.00966667
CSARGGRVALTEAFF	0.007	0	0	0	0.045	0.118	0	0	0	0	0	0	0	0	0	0	0.002	0	0.00233333	0.0543333	0	0	0	0.000666667
CSAKRGAGTNEKLFF	0.003	0.004	0	0.098	0.084	0.001	0	0	0	0	0	0	0.091	0.023	0.009	0	0	0	0.00233333	0.061	0	0	0.041	0
CASSLADRPNTEAFF	0	0.007	0	0	0	0	0.07	0.004	0	0	0	0	0	0	0	0	0	0	0.00233333	0	0.0246667	0	0	0
CSARQGVGELFF	0	0.007	0	0.038	0.231	0	0	0	0	0	0	0	0	0	0	0	0	0	0.00233333	0.0896667	0	0	0	0
CSSWGGTSRLSTDTQYF	0	0.007	0	0	0	0.233	0	0	0	0	0	0	0	0	0	0	0	0	0.00233333	0.0776667	0	0	0	0
CSARSQGAGYTF	0	0.007	0	0.193	0	0	0	0	0	0	0	0	0	0	0	0	0	0	0.00233333	0.0643333	0	0	0	0
CASSREGGRPGTQYF	0	0.006	0	0.069	0.046	0.016	0	0	0.002	0	0	0	0	0	0	0	0.076	0	0.002	0.0436667	0.000666667	0	0	0.0253333
CSASRGRGTNEKLFF	0.002	0.004	0	0.071	0.022	0.095	0	0	0	0	0	0	0	0	0.001	0.001	0.005	0.001	0.002	0.0626667	0	0	0.000333333	0.00233333
CASIAYGTGVTGELFF	0.005	0.001	0	0.009	0	0.092	0	0	0	0	0	0.002	0	0.003	0	0	0.005	0	0.002	0.0336667	0	0.000666667	0.001	0.00166667
CASSSGTGRPYEQYF	0.002	0.004	0	0.252	0	0.01	0	0	0	0	0	0	0	0.002	0.003	0	0	0	0.002	0.0873333	0	0	0.00166667	0
CSARDRTSGSRAKNIQYF	0	0.006	0	0	0	0.002	0.008	0	0.057	0	0.001	0.004	0	0	0	0	0	0	0.002	0.000666667	0.0216667	0.00166667	0	0
CASSPRGTEAFF	0	0.002	0.003	0.001	0	0.246	0	0	0	0	0	0.005	0	0	0.001	0.033	0	0	0.00166667	0.0823333	0	0.00166667	0.000333333	0.011
CASSPPPLRRGQSSPLHF	0	0	0.005	0	0.14	0	0	0	0	0	0	0	0	0	0	0.007	0	0	0.00166667	0.0466667	0	0	0	0.00233333
CASSLRGALGYTF	0.005	0	0	0.132	0.051	0.091	0.007	0	0	0	0	0	0	0	0	0	0.006	0	0.00166667	0.0913333	0.00233333	0	0	0.002
CATRPGQDTGELFF	0	0	0.005	0.237	0	0	0	0	0	0	0	0	0	0	0	0	0.002	0	0.00166667	0.079	0	0	0	0.000666667
CASSPGTANYGYTF	0.005	0	0	0	0	0	0	0.22	0	0	0	0	0	0.005	0	0	0	0.001	0.00166667	0	0.0733333	0	0.00166667	0.000333333
CSARDGASGGKGTQYF	0	0.005	0	0	0.032	0	0	0	0	0.008	0	0	0	0	0	0	0	0	0.00166667	0.0106667	0	0.00266667	0	0
CSARATGGLKTQYF	0	0	0.005	0.023	0	0.188	0	0	0	0	0	0	0	0	0	0	0	0	0.00166667	0.0703333	0	0	0	0
CASSHGTARWNTEAFF	0	0	0.005	0	0.183	0	0	0	0	0	0	0	0	0	0	0	0	0	0.00166667	0.061	0	0	0	0
CATSRTGGNGYTF	0	0	0.005	0.009	0.137	0	0	0	0	0	0	0	0	0	0	0	0	0	0.00166667	0.0486667	0	0	0	0
CSASFGRGLTDTQYF	0	0	0.005	0	0.11	0	0	0	0	0	0	0	0	0	0	0	0	0	0.00166667	0.0366667	0	0	0	0
CSATGALTDTQYF	0	0	0.005	0	0.057	0	0	0	0	0	0	0	0	0	0	0	0	0	0.00166667	0.019	0	0	0	0
CASSESLAAYNEQFF	0	0.001	0.003	0.001	0	0.064	0	0.001	0.001	0.001	0.001	0.002	0	0	0.001	0.003	0.001	0.001	0.00133333	0.0216667	0.000666667	0.00133333	0.000333333	0.00166667
CASSQDRARSSYNSPLHF	0	0.004	0	0	0.001	0	0.001	0.002	0	0.002	0.001	0.084	0.002	0	0	0.003	0	0.001	0.00133333	0.000333333	0.001	0.029	0.000666667	0.00133333
CASSTGEMNTEAFF	0.004	0	0	0.002	0	0	0	0	0.003	0	0	0.066	0.029	0.003	0	0.003	0	0	0.00133333	0.000666667	0.001	0.022	0.0106667	0.001
CASSARGEGDNSPLHF	0	0.003	0.001	0.051	0.049	0.052	0	0	0	0	0	0	0.001	0	0	0	0	0	0.00133333	0.0506667	0	0	0.000333333	0
CSARAGSGTGGFGVTGELFF	0.004	0	0	0.01	0	0	0.233	0.008	0.026	0	0	0	0	0	0	0	0	0	0.00133333	0.00333333	0.089	0	0	0
CATSDPRGNQPQHF	0	0	0.004	0.282	0	0	0	0	0	0	0	0	0	0	0	0	0	0	0.00133333	0.094	0	0	0	0
CASSPPKGDTQYF	0.004	0	0	0.151	0.125	0	0	0	0	0	0	0	0	0	0	0	0	0	0.00133333	0.092	0	0	0	0
CASSYRTGGLEPQHF	0	0.004	0	0.143	0	0	0	0	0	0	0	0	0	0	0	0	0	0	0.00133333	0.0476667	0	0	0	0
CSAKPDAGAYNEQFF	0.002	0.002	0	0.071	0.048	0	0	0	0	0	0	0	0	0	0	0	0	0	0.00133333	0.0396667	0	0	0	0
CASSLVAGGYGETQYF	0	0.004	0	0.102	0	0.006	0	0	0	0	0	0	0	0	0	0	0	0	0.00133333	0.036	0	0	0	0
CSATSGRSSYNEQFF	0	0.004	0	0	0.084	0	0	0	0	0	0	0	0	0	0	0	0	0	0.00133333	0.028	0	0	0	0
CATSREAIRTDTQYF	0	0.003	0	0.185	0.088	0	0	0.003	0	0	0	0	0	0	0	0	0.007	0	0.001	0.091	0.001	0	0	0.00233333
CASSPKRVPNTGELFF	0	0	0.003	0	0.06	0	0	0	0	0	0.005	0	0	0	0	0	0	0.003	0.001	0.02	0	0.00166667	0	0.001
CASSMEGGRYTGELFF	0.003	0	0	0.062	0	0.111	0	0	0	0	0	0	0	0	0	0	0	0.003	0.001	0.0576667	0	0	0	0.001
CATKGGPNTGELFF	0.003	0	0	0	0	0.167	0	0	0	0	0	0	0	0.068	0.001	0	0	0	0.001	0.0556667	0	0	0.023	0
CASSLSGDYGYTF	0	0.002	0.001	0	0	0	0.171	0	0	0	0	0.001	0	0	0	0	0	0	0.001	0	0.057	0.000333333	0	0
CASSSDRENTEAFF	0.002	0.001	0	0.062	0	0	0.005	0	0	0	0	0	0	0	0	0	0	0	0.001	0.0206667	0.00166667	0	0	0
CASSPHASSVYGYTF	0	0	0.003	0.02	0.145	0	0	0.002	0	0	0	0	0	0	0	0	0	0	0.001	0.055	0.000666667	0	0	0
CAALDRGSYEQYF	0.003	0	0	0.009	0.008	0.218	0	0.001	0	0	0	0	0	0	0	0	0	0	0.001	0.0783333	0.000333333	0	0	0
CASSLRGGNGYTF	0	0.003	0	0	0.118	0.012	0	0	0	0	0	0	0	0	0	0	0	0	0.001	0.0433333	0	0	0	0
CASSLERDGEQYF	0.003	0	0	0.079	0	0.022	0	0	0	0	0	0	0	0	0	0	0	0	0.001	0.0336667	0	0	0	0
CASSSGPSEAFF	0	0.003	0	0	0	0.073	0	0	0	0	0	0	0	0	0	0	0	0	0.001	0.0243333	0	0	0	0
CATSGRGRDYEQYF	0	0.003	0	0.015	0.039	0	0	0	0	0	0	0	0	0	0	0	0	0	0.001	0.018	0	0	0	0
CASSAALGGSYEQYF	0.002	0	0	0.012	0.032	0.014	0.001	0.006	0.002	0.003	0.002	0	0	0	0.002	0.02	0.053	0.003	0.000666667	0.0193333	0.003	0.00166667	0.000666667	0.0253333
CASSLQGGSNQPQHF	0	0	0.002	0	0	0.126	0	0	0	0	0	0	0	0	0	0	0	0.011	0.000666667	0.042	0	0	0	0.00366667
CASSWEGGGELFF	0	0	0.002	0	0.126	0.004	0	0	0	0	0	0	0	0.002	0	0.004	0	0	0.000666667	0.0433333	0	0	0.000666667	0.00133333
CATSDVTGGDYNEQFF	0	0	0.002	0	0.058	0.091	0	0	0	0	0	0	0	0	0	0.001	0.001	0	0.000666667	0.0496667	0	0	0	0.000666667
CSASRGAGATGELFF	0	0	0.002	0	0	0.149	0	0	0	0	0	0	0	0	0	0	0.002	0	0.000666667	0.0496667	0	0	0	0.000666667
CASSQDKATLNTEAFF	0.002	0	0	0.001	0.128	0.125	0	0	0.003	0	0.004	0	0	0.001	0.004	0.001	0	0	0.000666667	0.0846667	0.001	0.00133333	0.00166667	0.000333333
CASSGFSVAVGGSQETQYF	0	0.002	0	0.002	0.056	0	0	0	0	0	0	0	0	0.004	0	0	0	0	0.000666667	0.0193333	0	0	0.00133333	0
CASSLQETYEQYF	0	0.001	0.001	0	0	0	0	0	0.138	0	0	0	0	0.002	0	0	0	0	0.000666667	0	0.046	0	0.000666667	0
CASSPDPVRANEQYF	0.002	0	0	0	0.07	0.001	0	0	0	0	0.001	0	0	0	0.001	0	0	0	0.000666667	0.0236667	0	0.000333333	0.000333333	0
CASSREGGRGNEQFF	0.002	0	0	0	0.135	0	0	0	0	0	0	0	0.001	0	0	0	0	0	0.000666667	0.045	0	0	0.000333333	0
CASSSYKGGAGPDTQYF	0	0.002	0	0.065	0	0.01	0	0	0	0	0.005	0	0	0	0	0	0	0	0.000666667	0.025	0	0.00166667	0	0
CASSQPGQGDYGYTF	0	0.002	0	0	0	0	0.157	0	0.009	0	0	0	0	0	0	0	0	0	0.000666667	0	0.0553333	0	0	0
CASSQVGTVYGYTF	0.002	0	0	0	0	0	0	0.128	0	0	0	0	0	0	0	0	0	0	0.000666667	0	0.0426667	0	0	0
CASSYSRGGETQYF	0	0.002	0	0	0	0	0	0.083	0	0	0	0	0	0	0	0	0	0	0.000666667	0	0.0276667	0	0	0
CASSFQTGGYTGELFF	0.002	0	0	0	0.006	0.045	0	0	0.004	0	0	0	0	0	0	0	0	0	0.000666667	0.017	0.00133333	0	0	0
CASSRAGAGELFF	0	0.002	0	0	0.044	0.166	0	0.001	0	0	0	0	0	0	0	0	0	0	0.000666667	0.07	0.000333333	0	0	0
CAWKLAGRDTGELFF	0	0	0.002	0	0	0.142	0.001	0	0	0	0	0	0	0	0	0	0	0	0.000666667	0.0473333	0.000333333	0	0	0
CASRWDSRETQYF	0	0.001	0.001	0.06	0.081	0.005	0	0	0	0	0	0	0	0	0	0	0	0	0.000666667	0.0486667	0	0	0	0
CASSQDERVVAGYTF	0	0.002	0	0.084	0.036	0.018	0	0	0	0	0	0	0	0	0	0	0	0	0.000666667	0.046	0	0	0	0
CASSLAYEQYF	0.002	0	0	0	0.089	0.001	0	0	0	0	0	0	0	0	0	0	0	0	0.000666667	0.03	0	0	0	0
CSASPSVGEQFF	0	0	0.002	0.052	0	0	0	0	0	0	0	0	0	0	0	0	0	0	0.000666667	0.0173333	0	0	0	0
CASSETTWVGEYF	0	0	0.001	0	0	0	0.014	0.151	0.061	0.001	0.007	0	0.05	0.085	0.107	0.027	0.006	0.037	0.000333333	0	0.0753333	0.00266667	0.0806667	0.0233333
CSARGGNIQYF	0	0	0.001	0	0.038	0.012	0.006	0.019	0.008	0	0.05	0.178	0.038	0.01	0.017	0.051	0.009	0.006	0.000333333	0.0166667	0.011	0.076	0.0216667	0.022
CASSEVRATGELFF	0	0	0.001	0	0	0	0	0	0	0.082	0	0	0	0	0	0	0.022	0	0.000333333	0	0	0.0273333	0	0.00733333
CASSRDLNTEAFF	0.001	0	0	0	0.001	0	0	0.099	0	0	0	0	0.002	0.005	0	0	0.002	0.006	0.000333333	0.000333333	0.033	0	0.00233333	0.00266667
CATLGSGYNEQFF	0	0	0.001	0.036	0.042	0.015	0	0	0	0	0	0.002	0	0	0	0	0.003	0	0.000333333	0.031	0	0.000666667	0	0.001
CATTRDTLSGYTF	0.001	0	0	0	0	0.139	0	0	0	0	0	0	0	0	0	0	0.003	0	0.000333333	0.0463333	0	0	0	0.001
CASSARAGYHTGELFF	0	0	0.001	0	0.046	0.012	0	0	0	0	0	0	0	0	0	0	0.003	0	0.000333333	0.0193333	0	0	0	0.001
CASSLEAPRLNEQYF	0	0.001	0	0.177	0.056	0.01	0	0	0	0.001	0	0	0.002	0	0	0	0.001	0.001	0.000333333	0.081	0	0.000333333	0.000666667	0.000666667
CASSLRTGMNTEAFF	0	0	0.001	0	0	0	0.045	0.073	0.005	0	0	0.001	0	0	0.001	0.001	0	0	0.000333333	0	0.041	0.000333333	0.000333333	0.000333333
CASSRGTEAFF	0	0	0.001	0	0	0	0	0.141	0.005	0.001	0.007	0.001	0	0	0.001	0	0	0	0.000333333	0	0.0486667	0.003	0.000333333	0
CASSSELAGQEQYF	0.001	0	0	0.073	0.032	0.081	0	0	0	0	0	0.001	0.001	0	0	0	0	0	0.000333333	0.062	0	0.000333333	0.000333333	0
CAWARGTEAFF	0	0.001	0	0.04	0.001	0.002	0	0	0	0	0	0	0	0	0.001	0	0	0	0.000333333	0.0143333	0	0	0.000333333	0
CASSLGLYQPQHF	0.001	0	0	0	0	0	0	0	0	0	0	0.117	0	0	0	0	0	0	0.000333333	0	0	0.039	0	0
CASSLNRVLSGANVLTF	0	0	0.001	0.055	0.079	0	0	0	0	0	0	0.001	0	0	0	0	0	0	0.000333333	0.0446667	0	0.000333333	0	0
CASSPSPGRTSTDTQYF	0	0.001	0	0.068	0.045	0.018	0	0	0	0.001	0	0	0	0	0	0	0	0	0.000333333	0.0436667	0	0.000333333	0	0
CASSPVVPSTDTQYF	0	0.001	0	0	0	0	0.178	0.072	0.034	0	0	0	0	0	0	0	0	0	0.000333333	0	0.0946667	0	0	0
CASSRLAGGSYEQYF	0	0	0.001	0	0	0	0.119	0	0	0	0	0	0	0	0	0	0	0	0.000333333	0	0.0396667	0	0	0
CASGNSGRAYNEQFF	0	0.001	0	0.074	0.053	0.011	0	0	0	0	0	0	0	0	0	0	0	0	0.000333333	0.046	0	0	0	0
CSVPTGGGNTGELFF	0	0.001	0	0.049	0.079	0	0	0	0	0	0	0	0	0	0	0	0	0	0.000333333	0.0426667	0	0	0	0
CASSQEGPLRSGANVLTF	0.001	0	0	0.072	0.008	0.035	0	0	0	0	0	0	0	0	0	0	0	0	0.000333333	0.0383333	0	0	0	0
CASSYSTQNEQYF	0.001	0	0	0.098	0	0	0	0	0	0	0	0	0	0	0	0	0	0	0.000333333	0.0326667	0	0	0	0
CASSPRDRVNTGELFF	0	0.001	0	0.052	0.022	0.017	0	0	0	0	0	0	0	0	0	0	0	0	0.000333333	0.0303333	0	0	0	0
CASSPRLGGETQYF	0	0.001	0	0	0.068	0.007	0	0	0	0	0	0	0	0	0	0	0	0	0.000333333	0.025	0	0	0	0
CAISGGSYEQYF	0	0	0	0	0	0	0.02	0.049	0.088	0.001	0	0	0	0	0	0.159	0.037	0.011	0	0	0.0523333	0.000333333	0	0.069
CASSEVRGPGYTF	0	0	0	0	0	0	0	0	0	0	0.108	0	0.002	0	0.001	0.034	0	0.111	0	0	0	0.036	0.001	0.0483333
CATSESRAEQFF	0	0	0	0.036	0	0.061	0	0	0.176	0.056	0	0.051	0	0.07	0.011	0.025	0.053	0	0	0.0323333	0.0586667	0.0356667	0.027	0.026
CSARTVNTEAFF	0	0	0	0	0	0	0	0	0.045	0	0	0	0	0.007	0	0.049	0	0.022	0	0	0.015	0	0.00233333	0.0236667
CASSFSGNTGELFF	0	0	0	0	0.058	0.077	0	0	0	0	0.005	0.004	0	0	0	0	0	0.069	0	0.045	0	0.003	0	0.023
CASSEVAGNTGELFF	0	0	0	0	0	0	0	0.032	0	0	0	0.072	0	0	0	0	0	0.053	0	0	0.0106667	0.024	0	0.0176667
CASSEGVSNQPQHF	0	0	0	0	0	0.069	0	0	0	0	0	0	0	0	0	0.04	0.006	0.006	0	0.023	0	0	0	0.0173333
CATSDYRDGDYNEQFF	0	0	0	0.03	0.143	0.097	0	0	0	0	0	0.002	0	0	0	0	0.021	0.027	0	0.09	0	0.000666667	0	0.016
CASSLIPSTEAFF	0	0	0	0	0	0	0	0.029	0.006	0	0.122	0	0	0	0	0	0.024	0.018	0	0	0.0116667	0.0406667	0	0.014
CSASRDNTGELFF	0	0	0	0	0.055	0	0	0	0	0	0	0	0	0	0	0.038	0	0	0	0.0183333	0	0	0	0.0126667
CASSSMGPTGQPQHF	0	0	0	0.147	0	0.01	0	0	0	0	0	0	0	0	0	0.005	0.023	0	0	0.0523333	0	0	0	0.00933333
CASSGSGNQPQHF	0	0	0	0.001	0	0.002	0.008	0.153	0.008	0	0.018	0	0.102	0	0	0.023	0.004	0	0	0.001	0.0563333	0.006	0.034	0.009
CSARDRIGTDTQYF	0	0	0	0	0	0	0	0	0.069	0	0	0	0	0	0	0.02	0	0	0	0	0.023	0	0	0.00666667
CASKPGQNTGELFF	0	0	0	0.078	0.001	0	0.006	0	0	0	0	0	0	0	0	0	0.005	0.013	0	0.0263333	0.002	0	0	0.006
CASSRGTGFEAFF	0	0	0	0	0.146	0	0	0	0	0.009	0	0	0	0	0	0.008	0	0.008	0	0.0486667	0	0.003	0	0.00533333
CASVPLVGGYYGYTF	0	0	0	0.105	0.018	0.134	0.01	0	0	0	0	0	0	0	0	0.011	0	0	0	0.0856667	0.00333333	0	0	0.00366667
CASSPSGRSNEQFF	0	0	0	0.082	0	0.004	0	0	0	0	0	0	0.002	0	0	0.002	0	0.007	0	0.0286667	0	0	0.000666667	0.003
CATRTVMNTEAFF	0	0	0	0.004	0	0.288	0	0	0.012	0	0	0	0.036	0	0	0	0.008	0	0	0.0973333	0.004	0	0.012	0.00266667
CASSLGTSGRQTQYF	0	0	0	0.072	0.028	0.022	0	0	0	0	0	0	0	0	0	0.004	0	0.004	0	0.0406667	0	0	0	0.00266667
CASSQDYLAGGPRRETQYF	0	0	0	0	0.08	0	0	0	0	0	0	0	0	0	0	0.008	0	0	0	0.0266667	0	0	0	0.00266667
CASLPQGYNSPLHF	0	0	0	0	0.065	0	0	0	0	0	0	0	0	0	0	0	0	0.008	0	0.0216667	0	0	0	0.00266667
CASSLHRGRSNQPQHF	0	0	0	0	0	0	0.005	0.236	0	0	0	0	0	0	0	0	0.007	0	0	0	0.0803333	0	0	0.00233333
CSARADGTHTQYF	0	0	0	0	0.281	0	0	0.004	0	0	0	0	0	0	0	0.007	0	0	0	0.0936667	0.00133333	0	0	0.00233333
CASSRPGALSNQPQHF	0	0	0	0	0	0	0.006	0	0.06	0.007	0	0	0	0	0	0	0	0.006	0	0	0.022	0.00233333	0	0.002
CSASRDRRASGNTIYF	0	0	0	0.011	0.183	0	0	0	0	0	0	0	0	0	0	0	0	0.006	0	0.0646667	0	0	0	0.002
CAWRGTRPGALHF	0	0	0	0	0.152	0.01	0.002	0	0	0	0.007	0	0	0	0	0	0.005	0	0	0.054	0.000666667	0.00233333	0	0.00166667
CSATKGRGTVETQYF	0	0	0	0	0	0.159	0	0	0	0	0	0	0	0	0	0	0.005	0	0	0.053	0	0	0	0.00166667
CSASRASNTGELFF	0	0	0	0	0.156	0	0	0	0	0	0	0	0	0	0	0	0	0.005	0	0.052	0	0	0	0.00166667
CASSLRGRPNTGELFF	0	0	0	0.047	0	0.061	0	0	0	0	0	0	0	0	0	0	0.005	0	0	0.036	0	0	0	0.00166667
CASKEQAPAEAFF	0	0	0	0.023	0.006	0.048	0	0	0	0	0	0	0	0	0	0.005	0	0	0	0.0256667	0	0	0	0.00166667
CATSDPNGDTEAFF	0	0	0	0.014	0.054	0	0	0	0	0	0	0	0	0	0	0	0.005	0	0	0.0226667	0	0	0	0.00166667
CASSREGGRGTEAFF	0	0	0	0	0	0.055	0	0	0	0	0	0	0	0	0	0	0.005	0	0	0.0183333	0	0	0	0.00166667
CASSIVRGAIGGYTF	0	0	0	0	0.005	0.031	0.204	0	0	0.004	0	0	0.224	0.003	0.009	0.004	0	0	0	0.012	0.068	0.00133333	0.0786667	0.00133333
CASSLGKLAGGPQETQYF	0	0	0	0.002	0	0	0	0	0.178	0	0.003	0	0.002	0	0	0.002	0.002	0	0	0.000666667	0.0593333	0.001	0.000666667	0.00133333
CASSPEGGGREQFF	0	0	0	0.029	0.122	0.067	0	0	0	0.003	0	0	0	0	0	0.002	0.002	0	0	0.0726667	0	0.001	0	0.00133333
CSARRDSRADTQYF	0	0	0	0.087	0	0.004	0	0	0	0	0	0.003	0	0	0	0	0.004	0	0	0.0303333	0	0.001	0	0.00133333
CATGSAGDNYGYTF	0	0	0	0	0.194	0.083	0	0	0	0	0	0.001	0	0	0	0	0	0.004	0	0.0923333	0	0.000333333	0	0.00133333
CASSDNLAYEQYF	0	0	0	0.044	0.022	0.036	0.001	0	0	0	0	0	0	0	0	0.003	0.001	0	0	0.034	0.000333333	0	0	0.00133333
CSATRGRGAWGEQFF	0	0	0	0.066	0.178	0.038	0	0	0	0	0	0	0	0	0	0.001	0.003	0	0	0.094	0	0	0	0.00133333
CASSEGGGYEQYF	0	0	0	0.083	0	0	0	0	0	0	0	0	0	0	0	0.004	0	0	0	0.0276667	0	0	0	0.00133333
CSARVGAGNNEKLFF	0	0	0	0.047	0	0.018	0	0	0	0	0	0	0	0	0	0	0.004	0	0	0.0216667	0	0	0	0.00133333
CASSLEQGFNYGYTF	0	0	0	0	0	0.057	0	0	0	0	0	0	0	0	0	0	0	0.004	0	0.019	0	0	0	0.00133333
CASSTRLGDTQYF	0	0	0	0.002	0.001	0	0.045	0.092	0.005	0.002	0	0	0.001	0.002	0	0	0	0.003	0	0.001	0.0473333	0.000666667	0.001	0.001
CATSDLTGGETQYF	0	0	0	0	0.039	0	0	0	0	0.003	0	0	0	0	0	0	0	0.003	0	0.013	0	0.001	0	0.001
CSATRDRRASYEQYF	0	0	0	0.045	0.199	0.052	0	0.003	0	0	0	0.001	0	0	0	0	0	0.003	0	0.0986667	0.001	0.000333333	0	0.001
CASSLGLPERIQYF	0	0	0	0	0	0.205	0	0	0	0.001	0	0	0	0	0	0.003	0	0	0	0.0683333	0	0.000333333	0	0.001
CASSSTYEQYF	0	0	0	0.026	0.12	0.007	0	0	0	0.001	0	0	0	0	0	0	0.003	0	0	0.051	0	0.000333333	0	0.001
CASSPRLTGTGGYTF	0	0	0	0.066	0.031	0.001	0	0	0.005	0	0	0	0	0	0	0	0.003	0	0	0.0326667	0.00166667	0	0	0.001
CASSARGAWGYTF	0	0	0	0	0.141	0.114	0	0	0	0	0	0	0	0	0	0	0.003	0	0	0.085	0	0	0	0.001
CASSILGAGKNTEAFF	0	0	0	0.101	0.035	0.012	0	0	0	0	0	0	0	0	0	0.003	0	0	0	0.0493333	0	0	0	0.001
CASHPGQGTYEQYF	0	0	0	0	0	0.123	0	0	0	0	0	0	0	0	0	0	0.003	0	0	0.041	0	0	0	0.001
CASRREGGRGSTDTQYF	0	0	0	0	0.085	0	0	0	0	0	0	0	0	0	0	0	0.003	0	0	0.0283333	0	0	0	0.001
CASSPTTNYGYTF	0	0	0	0.043	0	0	0	0	0	0	0	0	0	0	0	0.003	0	0	0	0.0143333	0	0	0	0.001
CASSLRGDTQYF	0	0	0	0	0.03	0	0	0	0	0	0	0	0	0	0	0.003	0	0	0	0.01	0	0	0	0.001
CATTPGLHTDTQYF	0	0	0	0.092	0.026	0.136	0.003	0	0	0.006	0	0.005	0	0	0.004	0	0	0.002	0	0.0846667	0.001	0.00366667	0.00133333	0.000666667
CASSLAGGPSQQYF	0	0	0	0.107	0	0.008	0	0	0.001	0	0	0	0	0	0.002	0	0	0.002	0	0.0383333	0.000333333	0	0.000666667	0.000666667
CASSFARTTDRIQETQYF	0	0	0	0	0	0	0	0	0	0	0.201	0	0	0	0	0	0	0.002	0	0	0	0.067	0	0.000666667
CASSVSGRIYTQYF	0	0	0	0	0	0	0	0	0	0	0.067	0.001	0	0	0	0	0	0.002	0	0	0	0.0226667	0	0.000666667
CSATRDRRLYNEQFF	0	0	0	0.148	0.038	0	0	0.002	0	0.001	0	0	0	0	0	0	0	0.002	0	0.062	0.000666667	0.000333333	0	0.000666667
CASSSLPGRTGLSSYEQYF	0	0	0	0	0	0	0.298	0	0	0	0	0	0	0	0	0	0.002	0	0	0	0.0993333	0	0	0.000666667
CASSLGSGLYEQYF	0	0	0	0	0	0	0	0	0.076	0	0	0	0	0	0	0.001	0	0.001	0	0	0.0253333	0	0	0.000666667
CSATRDAGSYTEAFF	0	0	0	0.082	0	0.148	0	0	0	0	0	0	0	0	0	0	0	0.002	0	0.0766667	0	0	0	0.000666667
CASTREGGRRANVLTF	0	0	0	0	0	0.186	0	0	0	0	0	0	0	0	0	0	0	0.002	0	0.062	0	0	0	0.000666667
CASSLDAGGYNEQFF	0	0	0	0.006	0.06	0.032	0	0	0	0	0	0	0	0	0	0.002	0	0	0	0.0326667	0	0	0	0.000666667
CSVQVRNWPPLNTEAFF	0	0	0	0.01	0.028	0.005	0	0	0	0	0	0	0	0	0	0	0	0.002	0	0.0143333	0	0	0	0.000666667
CATSDLSGNQPQHF	0	0	0	0	0.238	0	0.001	0	0	0	0	0	0.005	0	0	0.001	0	0	0	0.0793333	0.000333333	0	0.00166667	0.000333333
CASSIGRGDTEAFF	0	0	0	0	0	0.003	0.096	0.099	0	0	0.006	0	0.002	0	0	0	0	0.001	0	0.001	0.065	0.002	0.000666667	0.000333333
CASSQNSPLNEQFF	0	0	0	0	0.036	0.024	0	0	0	0	0	0	0	0.002	0	0.001	0	0	0	0.02	0	0	0.000666667	0.000333333
CASSQLTGTANYGYTF	0	0	0	0.049	0	0.005	0	0	0	0	0	0	0.001	0.001	0	0	0	0.001	0	0.018	0	0	0.000666667	0.000333333
CASSQARGGWVMTEAFF	0	0	0	0	0	0.002	0	0	0	0	0.129	0.057	0	0	0	0.001	0	0	0	0.000666667	0	0.062	0	0.000333333
CASSPTYEQFF	0	0	0	0.065	0	0.004	0	0	0	0	0.001	0.002	0	0	0	0.001	0	0	0	0.023	0	0.001	0	0.000333333
CASSQGAGTDTQYF	0	0	0	0	0	0	0	0.057	0	0	0	0	0	0	0	0	0	0.001	0	0	0.019	0	0	0.000333333
CASSRTGDYGYTF	0	0	0	0.124	0	0	0	0.005	0	0	0	0	0	0	0	0.001	0	0	0	0.0413333	0.00166667	0	0	0.000333333
CATSDFSSGNYNEQFF	0	0	0	0	0	0.269	0	0.001	0	0	0	0	0	0	0	0	0.001	0	0	0.0896667	0.000333333	0	0	0.000333333
CSATVGAGRWDEQYF	0	0	0	0.075	0	0.175	0	0	0	0	0	0	0	0	0	0	0.001	0	0	0.0833333	0	0	0	0.000333333
CASSATGGNGYTF	0	0	0	0.2	0	0	0	0	0	0	0	0	0	0	0	0	0.001	0	0	0.0666667	0	0	0	0.000333333
CASSRDRGHEQYF	0	0	0	0.073	0	0.098	0	0	0	0	0	0	0	0	0	0	0.001	0	0	0.057	0	0	0	0.000333333
CATQRGQGNEQFF	0	0	0	0.016	0	0.091	0	0	0	0	0	0	0	0	0	0	0	0.001	0	0.0356667	0	0	0	0.000333333
CASSYSGVRTGELFF	0	0	0	0	0.076	0	0	0	0	0	0	0	0	0	0	0	0	0.001	0	0.0253333	0	0	0	0.000333333
CASSSRLASWNTQYF	0	0	0	0	0	0	0	0.003	0	0.163	0	0	0	0.16	0	0	0	0	0	0	0.001	0.0543333	0.0533333	0
CAISEQGPRYGYTF	0	0	0	0	0.114	0	0	0	0.203	0	0	0	0.019	0	0	0	0	0	0	0.038	0.0676667	0	0.00633333	0
CSARDRRGNQPQHF	0	0	0	0	0	0	0.117	0	0	0.003	0.006	0	0	0	0.011	0	0	0	0	0	0.039	0.003	0.00366667	0
CSARDPGRIEAFF	0	0	0	0.015	0.067	0	0	0	0.005	0	0	0	0	0.01	0	0	0	0	0	0.0273333	0.00166667	0	0.00333333	0
CSAVPGTRSSYEQYF	0	0	0	0.073	0	0	0	0	0	0	0	0	0.01	0	0	0	0	0	0	0.0243333	0	0	0.00333333	0
CATSDPTGRETQYF	0	0	0	0	0	0	0	0.001	0	0	0.195	0	0	0	0.006	0	0	0	0	0	0.000333333	0.065	0.002	0
CSARVDRNKPYGYTF	0	0	0	0.104	0	0	0	0	0	0	0	0	0.006	0	0	0	0	0	0	0.0346667	0	0	0.002	0
CASSIGGNTGELFF	0	0	0	0	0	0	0	0	0.06	0	0	0	0.004	0	0.001	0	0	0	0	0	0.02	0	0.00166667	0
CASSYSGGQPQHF	0	0	0	0.001	0.124	0	0	0.001	0	0	0	0	0.005	0	0	0	0	0	0	0.0416667	0.000333333	0	0.00166667	0
CASSLLADEQYF	0	0	0	0.044	0	0.009	0	0	0.001	0	0	0.02	0	0	0.004	0	0	0	0	0.0176667	0.000333333	0.00666667	0.00133333	0
CAISDFGDSPLHF	0	0	0	0	0	0	0	0	0.118	0	0	0	0	0.004	0	0	0	0	0	0	0.0393333	0	0.00133333	0
CASRPNHDTGELFF	0	0	0	0.034	0.171	0	0	0	0	0	0	0	0	0	0.004	0	0	0	0	0.0683333	0	0	0.00133333	0
CATTTGGPNTEAFF	0	0	0	0.123	0	0	0	0	0	0	0	0	0.004	0	0	0	0	0	0	0.041	0	0	0.00133333	0
CASSLDDSRYGYTF	0	0	0	0	0.042	0.037	0	0	0	0	0	0	0	0.004	0	0	0	0	0	0.0263333	0	0	0.00133333	0
CSATRAAGATGELFF	0	0	0	0	0.032	0.028	0	0	0	0	0	0	0.004	0	0	0	0	0	0	0.02	0	0	0.00133333	0
CATRPGQNTGELFF	0	0	0	0	0.076	0	0	0	0	0	0	0	0.003	0	0	0	0	0	0	0.0253333	0	0	0.001	0
CASSSGGGGKNSPLHF	0	0	0	0.04	0.021	0.135	0	0.003	0	0	0.002	0.005	0	0.002	0	0	0	0	0	0.0653333	0.001	0.00233333	0.000666667	0
CASSQRLTGSGEQFF	0	0	0	0.022	0.036	0.007	0	0	0	0.001	0	0	0.002	0	0	0	0	0	0	0.0216667	0	0.000333333	0.000666667	0
CASSQGRASNQPQHF	0	0	0	0	0	0	0	0	0.051	0	0	0	0.002	0	0	0	0	0	0	0	0.017	0	0.000666667	0
CASSKGQGGELFF	0	0	0	0	0	0.08	0.001	0	0	0	0	0	0.002	0	0	0	0	0	0	0.0266667	0.000333333	0	0.000666667	0
CASSRQTGSNQPQHF	0	0	0	0.281	0	0	0	0	0	0	0	0	0	0	0.002	0	0	0	0	0.0936667	0	0	0.000666667	0
CASSSRGGKGYTF	0	0	0	0.2	0	0	0	0	0	0	0	0	0	0.002	0	0	0	0	0	0.0666667	0	0	0.000666667	0
CASSLYGLASSYEQYF	0	0	0	0.042	0.073	0.005	0	0	0	0	0	0	0	0.002	0	0	0	0	0	0.04	0	0	0.000666667	0
CASSPTPNTEAFF	0	0	0	0.114	0	0	0	0	0	0	0	0	0	0	0.002	0	0	0	0	0.038	0	0	0.000666667	0
CASGREGRPYEQYF	0	0	0	0.071	0.028	0	0	0	0	0	0	0	0	0	0.002	0	0	0	0	0.033	0	0	0.000666667	0
CASSLEGGNYYEQYF	0	0	0	0	0	0.085	0	0	0	0	0	0	0.002	0	0	0	0	0	0	0.0283333	0	0	0.000666667	0
CASSLRGRVNTGELFF	0	0	0	0	0	0.078	0	0	0	0	0	0	0	0	0.002	0	0	0	0	0.026	0	0	0.000666667	0
CASSLRQSNQPQHF	0	0	0	0.064	0	0	0	0	0	0	0	0	0.002	0	0	0	0	0	0	0.0213333	0	0	0.000666667	0
CASSSGGGAGKNIQYF	0	0	0	0	0	0	0	0	0	0.062	0.033	0.005	0	0.001	0	0	0	0	0	0	0	0.0333333	0.000333333	0
CASSTGTALHLF	0	0	0	0	0	0	0	0	0	0	0	0.065	0.001	0	0	0	0	0	0	0	0	0.0216667	0.000333333	0
CASSLAGGSTDTQYF	0	0	0	0.062	0.117	0.029	0	0.003	0	0.007	0	0	0	0	0.001	0	0	0	0	0.0693333	0.001	0.00233333	0.000333333	0
CSARDLGRSNEKLFF	0	0	0	0.047	0	0.001	0	0	0.002	0	0.002	0.003	0	0.001	0	0	0	0	0	0.016	0.000666667	0.00166667	0.000333333	0
CSVGGGMNTEAFF	0	0	0	0.02	0	0.052	0.001	0	0	0.002	0	0.003	0	0.001	0	0	0	0	0	0.024	0.000333333	0.00166667	0.000333333	0
CATSDYKQGEYNEQFF	0	0	0	0	0.057	0.01	0	0	0	0	0.002	0	0.001	0	0	0	0	0	0	0.0223333	0	0.000666667	0.000333333	0
CASSLVGIYEQYF	0	0	0	0.002	0.039	0	0	0	0	0.001	0	0	0.001	0	0	0	0	0	0	0.0136667	0	0.000333333	0.000333333	0
CASSLHRAADEQYF	0	0	0	0	0	0	0	0.086	0	0	0	0	0	0.001	0	0	0	0	0	0	0.0286667	0	0.000333333	0
CASSQTKLAQGRYTEAFF	0	0	0	0.008	0.028	0.025	0	0	0	0	0	0	0	0	0.001	0	0	0	0	0.0203333	0	0	0.000333333	0
CASSPAGGNYGYTF	0	0	0	0	0	0	0	0	0	0.297	0	0	0	0	0	0	0	0	0	0	0	0.099	0	0
CASSYNEGMAKNIQYF	0	0	0	0	0	0	0	0	0	0	0	0.294	0	0	0	0	0	0	0	0	0	0.098	0	0
CSARDAWGLNYGYTF	0	0	0	0	0	0	0	0	0	0	0.289	0	0	0	0	0	0	0	0	0	0	0.0963333	0	0
CSARDRVLSNQPQHF	0	0	0	0	0	0	0	0	0	0.286	0	0	0	0	0	0	0	0	0	0	0	0.0953333	0	0
CASSRTDTNYGYTF	0	0	0	0	0	0	0	0	0	0.002	0.255	0	0	0	0	0	0	0	0	0	0	0.0856667	0	0
CASSLDGGGANYGYTF	0	0	0	0	0	0	0	0	0	0.249	0	0	0	0	0	0	0	0	0	0	0	0.083	0	0
CSARSQGIYEQYF	0	0	0	0	0	0	0	0	0	0	0	0.241	0	0	0	0	0	0	0	0	0	0.0803333	0	0
CASSWDQGASTEAFF	0	0	0	0	0	0	0	0	0	0	0.24	0	0	0	0	0	0	0	0	0	0	0.08	0	0
CSARASVSYNEQFF	0	0	0	0	0	0	0	0	0	0	0	0.23	0	0	0	0	0	0	0	0	0	0.0766667	0	0
CASSVGYNEQFF	0	0	0	0	0	0	0.002	0.001	0	0.01	0.03	0.187	0	0	0	0	0	0	0	0	0.001	0.0756667	0	0
CASSPLAKNIQYF	0	0	0	0	0	0	0	0	0	0	0.002	0.223	0	0	0	0	0	0	0	0	0	0.075	0	0
CASKREPYEQYF	0	0	0	0	0	0	0	0	0	0.219	0	0	0	0	0	0	0	0	0	0	0	0.073	0	0
CSVKRVGYGYTF	0	0	0	0	0	0	0	0	0	0.217	0	0	0	0	0	0	0	0	0	0	0	0.0723333	0	0
CASSSKMSGVYEQFF	0	0	0	0	0	0	0	0.039	0	0.215	0	0	0	0	0	0	0	0	0	0	0.013	0.0716667	0	0
CATHRGDGYTF	0	0	0	0	0	0	0	0	0	0.214	0	0	0	0	0	0	0	0	0	0	0	0.0713333	0	0
CASRGGQGQETQYF	0	0	0	0	0	0	0	0	0	0	0	0.214	0	0	0	0	0	0	0	0	0	0.0713333	0	0
CASSQHSETQYF	0	0	0	0	0	0	0	0	0	0.204	0	0	0	0	0	0	0	0	0	0	0	0.068	0	0
CSAAHPDQPQHF	0	0	0	0	0	0	0	0	0	0	0.203	0	0	0	0	0	0	0	0	0	0	0.0676667	0	0
CAISDKNYGYTF	0	0	0	0	0	0	0	0	0	0	0.198	0	0	0	0	0	0	0	0	0	0	0.066	0	0
CASSLRVGVGIRTEAFF	0	0	0	0	0	0	0	0	0	0	0	0.196	0	0	0	0	0	0	0	0	0	0.0653333	0	0
CASSYSTLGTEAFF	0	0	0	0	0	0	0	0	0	0	0	0.185	0	0	0	0	0	0	0	0	0	0.0616667	0	0
CAIRSTDTQYF	0	0	0	0	0.002	0	0	0	0	0.184	0	0	0	0	0	0	0	0	0	0.000666667	0	0.0613333	0	0
CASRDSHTDTQYF	0	0	0	0	0	0	0	0	0	0	0	0.183	0	0	0	0	0	0	0	0	0	0.061	0	0
CASSPEAALRGTEAFF	0	0	0	0	0	0	0	0	0	0	0.173	0	0	0	0	0	0	0	0	0	0	0.0576667	0	0
CATSDFERRGADTQYF	0	0	0	0.002	0	0	0	0	0	0	0.17	0	0	0	0	0	0	0	0	0.000666667	0	0.0566667	0	0
CASSVATAGHGYTF	0	0	0	0	0	0	0	0.005	0	0.15	0.015	0	0	0	0	0	0	0	0	0	0.00166667	0.055	0	0
CASSVAGHFGSPLHF	0	0	0	0	0	0	0.012	0	0	0	0	0.159	0	0	0	0	0	0	0	0	0.004	0.053	0	0
CATSRENTGELFF	0	0	0	0	0	0	0	0	0	0.152	0	0	0	0	0	0	0	0	0	0	0	0.0506667	0	0
CATSDLGGPLETQYF	0	0	0	0	0	0	0	0	0	0	0.142	0	0	0	0	0	0	0	0	0	0	0.0473333	0	0
CASSIGTVHYEQYF	0	0	0	0	0	0	0	0	0	0	0.131	0	0	0	0	0	0	0	0	0	0	0.0436667	0	0
CASSQVAGSGEETQYF	0	0	0	0	0	0	0	0	0	0.124	0	0	0	0	0	0	0	0	0	0	0	0.0413333	0	0
CASRHDTNYGYTF	0	0	0	0	0	0	0	0	0	0	0	0.124	0	0	0	0	0	0	0	0	0	0.0413333	0	0
CAISDGLAGLGPGANVLTF	0	0	0	0	0	0	0	0	0	0.123	0	0	0	0	0	0	0	0	0	0	0	0.041	0	0
CATSRGGGGQLYEQFF	0	0	0	0	0	0	0	0	0	0	0.122	0	0	0	0	0	0	0	0	0	0	0.0406667	0	0
CASSLVTANTEAFF	0	0	0	0	0	0	0	0	0	0.118	0	0	0	0	0	0	0	0	0	0	0	0.0393333	0	0
CASSRTASSHRDLSTDTQYF	0	0	0	0	0	0	0	0	0	0	0	0.118	0	0	0	0	0	0	0	0	0	0.0393333	0	0
CASSLDGFGYTF	0	0	0	0	0	0	0	0	0	0	0	0.115	0	0	0	0	0	0	0	0	0	0.0383333	0	0
CATSRAGELKTQYF	0	0	0	0	0	0	0	0	0	0.114	0	0	0	0	0	0	0	0	0	0	0	0.038	0	0
CASSGLAGDGTGELFF	0	0	0	0	0	0	0	0	0	0.113	0	0	0	0	0	0	0	0	0	0	0	0.0376667	0	0
CASSVGANSGEAFF	0	0	0	0	0	0	0	0	0	0	0	0.113	0	0	0	0	0	0	0	0	0	0.0376667	0	0
CASSSVGAGAGANVLTF	0	0	0	0	0	0	0	0	0	0	0.111	0	0	0	0	0	0	0	0	0	0	0.037	0	0
CASSVTDSETQYF	0	0	0	0	0	0	0	0	0	0.108	0	0	0	0	0	0	0	0	0	0	0	0.036	0	0
CAISQGLQHNEQFF	0	0	0	0	0	0	0	0	0	0	0	0.108	0	0	0	0	0	0	0	0	0	0.036	0	0
CASSRRVQETQYF	0	0	0	0	0	0	0	0	0	0.105	0	0	0	0	0	0	0	0	0	0	0	0.035	0	0
CASSPSTGDGTRYTF	0	0	0	0	0	0	0	0	0	0	0.099	0	0	0	0	0	0	0	0	0	0	0.033	0	0
CASSVGGGAGVLNEQYF	0	0	0	0	0	0	0.029	0	0	0	0	0.096	0	0	0	0	0	0	0	0	0.00966667	0.032	0	0
CASSSGASGGTDTQYF	0	0	0	0	0	0	0	0	0	0	0.096	0	0	0	0	0	0	0	0	0	0	0.032	0	0
CASSTLIETSADTQYF	0	0	0	0	0	0	0	0	0	0	0.096	0	0	0	0	0	0	0	0	0	0	0.032	0	0
CASSPLKAQGWNSPLHF	0	0	0	0	0	0	0	0	0	0.089	0	0	0	0	0	0	0	0	0	0	0	0.0296667	0	0
CATSDPTSPLANEQFF	0	0	0	0	0	0	0	0	0	0	0.088	0	0	0	0	0	0	0	0	0	0	0.0293333	0	0
CASSLDRTGSGANVLTF	0	0	0	0	0	0	0	0	0	0.087	0	0	0	0	0	0	0	0	0	0	0	0.029	0	0
CAISEGRLNTEAFF	0	0	0	0	0	0	0	0	0	0.083	0	0	0	0	0	0	0	0	0	0	0	0.0276667	0	0
CSVSLAGDTGELFF	0	0	0	0	0	0	0	0	0	0	0	0.082	0	0	0	0	0	0	0	0	0	0.0273333	0	0
CSALNRGPNTIYF	0	0	0	0	0	0	0	0	0	0	0	0.08	0	0	0	0	0	0	0	0	0	0.0266667	0	0
CASSLVEGGYYGYTF	0	0	0	0	0	0	0	0	0	0	0	0.078	0	0	0	0	0	0	0	0	0	0.026	0	0
CASRRDFNNEQFF	0	0	0	0	0	0	0	0.005	0.062	0.076	0	0	0	0	0	0	0	0	0	0	0.0223333	0.0253333	0	0
CASSLERDRGGTQYF	0	0	0	0	0	0	0	0	0	0	0	0.076	0	0	0	0	0	0	0	0	0	0.0253333	0	0
CASSSPTGLNTEAFF	0	0	0	0	0	0	0	0	0	0	0	0.075	0	0	0	0	0	0	0	0	0	0.025	0	0
CASSGTGPFYEQYF	0	0	0	0	0	0	0	0	0	0	0	0.071	0	0	0	0	0	0	0	0	0	0.0236667	0	0
CATSDLPTGGGRETQYF	0	0	0	0	0	0	0	0	0	0	0	0.071	0	0	0	0	0	0	0	0	0	0.0236667	0	0
CASSILGGTDTQYF	0	0	0	0	0	0	0	0	0	0	0.069	0	0	0	0	0	0	0	0	0	0	0.023	0	0
CASSLAPPSGTGAKNIQYF	0	0	0	0	0	0	0	0	0	0.067	0	0	0	0	0	0	0	0	0	0	0	0.0223333	0	0
CATRRGTSATGELFF	0	0	0	0.001	0	0	0	0	0	0	0	0.066	0	0	0	0	0	0	0	0.000333333	0	0.022	0	0
CASREASWGNYGYTF	0	0	0	0	0	0	0	0	0	0.056	0	0.009	0	0	0	0	0	0	0	0	0	0.0216667	0	0
CAWSGNVIGELFF	0	0	0	0	0	0	0	0	0	0	0.064	0	0	0	0	0	0	0	0	0	0	0.0213333	0	0
CASSPSWGETQYF	0	0	0	0	0	0	0	0	0	0.061	0	0	0	0	0	0	0	0	0	0	0	0.0203333	0	0
CASSGPGQVDSDSPLHF	0	0	0	0	0	0	0	0	0	0	0	0.061	0	0	0	0	0	0	0	0	0	0.0203333	0	0
CATQPAQVSAEQFF	0	0	0	0	0	0	0.054	0	0.129	0.058	0	0	0	0	0	0	0	0	0	0	0.061	0.0193333	0	0
CASSLRPDSPSYEQYF	0	0	0	0	0	0	0	0	0	0.057	0	0	0	0	0	0	0	0	0	0	0	0.019	0	0
CASSSRAPSNQGDEQFF	0	0	0	0	0	0	0.092	0	0.017	0.025	0	0.027	0	0	0	0	0	0	0	0	0.0363333	0.0173333	0	0
CATRSNRDLEGYTF	0	0	0	0.125	0	0	0	0	0	0	0.008	0	0	0	0	0	0	0	0	0.0416667	0	0.00266667	0	0
CASSTGHPRTGGFGNQPQHF	0	0	0	0.131	0.168	0	0	0	0	0.007	0	0	0	0	0	0	0	0	0	0.0996667	0	0.00233333	0	0
CASSLVGGGYTEAFF	0	0	0	0.002	0.001	0.064	0	0	0	0	0	0.007	0	0	0	0	0	0	0	0.0223333	0	0.00233333	0	0
CASSLNSANYGYTF	0	0	0	0.229	0.019	0	0	0	0.005	0.005	0	0	0	0	0	0	0	0	0	0.0826667	0.00166667	0.00166667	0	0
CASSPRGGRGTEAFF	0	0	0	0.065	0	0	0	0	0	0	0.005	0	0	0	0	0	0	0	0	0.0216667	0	0.00166667	0	0
CASSYSSGGLYEQYF	0	0	0	0.159	0.103	0.016	0	0	0.002	0.004	0	0	0	0	0	0	0	0	0	0.0926667	0.000666667	0.00133333	0	0
CATSDISGAETQYF	0	0	0	0.039	0.017	0.201	0	0	0	0.004	0	0	0	0	0	0	0	0	0	0.0856667	0	0.00133333	0	0
CASSPRGPTNTGELFF	0	0	0	0.097	0	0	0	0	0	0.004	0	0	0	0	0	0	0	0	0	0.0323333	0	0.00133333	0	0
CASSYRGGNGYTF	0	0	0	0	0	0.089	0	0	0	0	0	0.004	0	0	0	0	0	0	0	0.0296667	0	0.00133333	0	0
CASSFTGVYEQYF	0	0	0	0.001	0	0.083	0	0	0	0	0.004	0	0	0	0	0	0	0	0	0.028	0	0.00133333	0	0
CASSFSQVGEQYF	0	0	0	0.185	0	0	0	0	0	0.003	0	0	0	0	0	0	0	0	0	0.0616667	0	0.001	0	0
CASSVNPGQGIVTQYF	0	0	0	0.054	0.048	0.044	0	0	0	0.003	0	0	0	0	0	0	0	0	0	0.0486667	0	0.001	0	0
CASSWTADSVEQYF	0	0	0	0.044	0	0.09	0	0	0	0	0	0.003	0	0	0	0	0	0	0	0.0446667	0	0.001	0	0
CATRPVTNTGELFF	0	0	0	0	0	0.099	0	0	0	0.003	0	0	0	0	0	0	0	0	0	0.033	0	0.001	0	0
CASSQDLSNVGGRYEQYF	0	0	0	0.018	0.055	0.007	0	0	0	0.002	0	0.001	0	0	0	0	0	0	0	0.0266667	0	0.001	0	0
CASSPSGAIGELFF	0	0	0	0.245	0	0	0	0	0	0.002	0	0	0	0	0	0	0	0	0	0.0816667	0	0.000666667	0	0
CASSAGGPPRTGELFF	0	0	0	0	0.084	0.108	0	0	0	0.002	0	0	0	0	0	0	0	0	0	0.064	0	0.000666667	0	0
CASRTGTAFFYEQYF	0	0	0	0.014	0.017	0.079	0	0	0	0.002	0	0	0	0	0	0	0	0	0	0.0366667	0	0.000666667	0	0
CATRSGTYNEQFF	0	0	0	0.02	0.032	0	0	0	0	0.002	0	0	0	0	0	0	0	0	0	0.0173333	0	0.000666667	0	0
CSARDHSGRAGSYNEQFF	0	0	0	0	0.051	0	0	0	0	0	0	0.002	0	0	0	0	0	0	0	0.017	0	0.000666667	0	0
CASSLGPPLAGFVQYF	0	0	0	0	0	0.048	0	0	0	0.002	0	0	0	0	0	0	0	0	0	0.016	0	0.000666667	0	0
CSAVRDRRSYNEQFF	0	0	0	0	0.045	0	0	0	0	0	0.002	0	0	0	0	0	0	0	0	0.015	0	0.000666667	0	0
CASSVERNTEAFF	0	0	0	0.12	0.096	0	0	0	0	0	0.001	0	0	0	0	0	0	0	0	0.072	0	0.000333333	0	0
CASSLAPPLNAGGLHEQYF	0	0	0	0.037	0	0.111	0	0	0	0	0	0.001	0	0	0	0	0	0	0	0.0493333	0	0.000333333	0	0
CASSQDIGNLGGRTFQNF	0	0	0	0.015	0.063	0.054	0	0	0	0.001	0	0	0	0	0	0	0	0	0	0.044	0	0.000333333	0	0
CASSFRGANGYTF	0	0	0	0	0.004	0.113	0	0	0	0.001	0	0	0	0	0	0	0	0	0	0.039	0	0.000333333	0	0
CASSAAGGLAEQFF	0	0	0	0.078	0.009	0	0	0	0	0.001	0	0	0	0	0	0	0	0	0	0.029	0	0.000333333	0	0
CATSLGQGNTEAFF	0	0	0	0	0.072	0	0	0	0	0	0.001	0	0	0	0	0	0	0	0	0.024	0	0.000333333	0	0
CSAISRNYEQYF	0	0	0	0	0.066	0	0	0	0	0	0	0.001	0	0	0	0	0	0	0	0.022	0	0.000333333	0	0
CASSYPSGTLYNEQFF	0	0	0	0	0.048	0.018	0	0	0	0.001	0	0	0	0	0	0	0	0	0	0.022	0	0.000333333	0	0
CASSPDRHNEQFF	0	0	0	0	0	0.063	0	0	0	0	0.001	0	0	0	0	0	0	0	0	0.021	0	0.000333333	0	0
CASSLELAGEQFF	0	0	0	0.053	0.004	0.005	0	0	0	0	0	0.001	0	0	0	0	0	0	0	0.0206667	0	0.000333333	0	0
CASSFVRPQGSEQYF	0	0	0	0	0	0.05	0	0	0	0.001	0	0	0	0	0	0	0	0	0	0.0166667	0	0.000333333	0	0
CASSLDDYGYTF	0	0	0	0.04	0	0	0	0	0	0	0	0.001	0	0	0	0	0	0	0	0.0133333	0	0.000333333	0	0
CASTTGAPYGYTF	0	0	0	0	0	0	0.294	0	0	0	0	0	0	0	0	0	0	0	0	0	0.098	0	0	0
CASSPSLGLPSYEQYF	0	0	0	0	0	0	0.279	0.012	0	0	0	0	0	0	0	0	0	0	0	0	0.097	0	0	0
CASSGGLWNTEAFF	0	0	0	0	0	0	0.291	0	0	0	0	0	0	0	0	0	0	0	0	0	0.097	0	0	0
CASSLAVAGGGYNEQFF	0	0	0	0	0	0	0	0.29	0	0	0	0	0	0	0	0	0	0	0	0	0.0966667	0	0	0
CAISDPGQGEDGYTF	0	0	0	0	0	0	0	0.187	0.1	0	0	0	0	0	0	0	0	0	0	0	0.0956667	0	0	0
CSAGGPLAADTQYF	0	0	0	0	0	0	0.003	0.279	0	0	0	0	0	0	0	0	0	0	0	0	0.094	0	0	0
CASSEQGAQFGNTIYF	0	0	0	0	0	0	0.279	0	0	0	0	0	0	0	0	0	0	0	0	0	0.093	0	0	0
CASSERVATQQYF	0	0	0	0	0	0	0	0	0.279	0	0	0	0	0	0	0	0	0	0	0	0.093	0	0	0
CSARRLAGGGNEQFF	0	0	0	0	0	0	0	0	0.273	0	0	0	0	0	0	0	0	0	0	0	0.091	0	0	0
CASSLTGVGYTF	0	0	0	0.016	0	0	0	0.271	0	0	0	0	0	0	0	0	0	0	0	0.00533333	0.0903333	0	0	0
CASSRGLAGREETQYF	0	0	0	0	0	0	0	0.269	0	0	0	0	0	0	0	0	0	0	0	0	0.0896667	0	0	0
CASSLDRGTRREAFF	0	0	0	0	0	0	0	0	0.265	0	0	0	0	0	0	0	0	0	0	0	0.0883333	0	0	0
CATSDDRVRETQYF	0	0	0	0	0	0	0	0	0.263	0	0	0	0	0	0	0	0	0	0	0	0.0876667	0	0	0
CASSPGTGVETQYF	0	0	0	0	0	0	0	0	0.257	0	0	0	0	0	0	0	0	0	0	0	0.0856667	0	0	0
CASSDNRLRSNQPQHF	0	0	0	0	0	0	0	0	0.254	0	0	0	0	0	0	0	0	0	0	0	0.0846667	0	0	0
CASSLGWDRNSPLHF	0	0	0	0	0	0	0	0	0.247	0	0	0	0	0	0	0	0	0	0	0	0.0823333	0	0	0
CSAAHQAAQPQHF	0	0	0	0	0	0	0	0	0.246	0	0	0	0	0	0	0	0	0	0	0	0.082	0	0	0
CSAHDRTGNTEAFF	0	0	0	0	0	0	0	0	0.242	0	0	0	0	0	0	0	0	0	0	0	0.0806667	0	0	0
CATRGGLTYTDTQYF	0	0	0	0	0	0	0.241	0	0	0	0	0	0	0	0	0	0	0	0	0	0.0803333	0	0	0
CATSDPTSVSADTQYF	0	0	0	0	0	0	0	0.238	0	0	0	0	0	0	0	0	0	0	0	0	0.0793333	0	0	0
CSARWATGRYSGNTIYF	0	0	0	0	0	0	0	0.237	0	0	0	0	0	0	0	0	0	0	0	0	0.079	0	0	0
CAISSHAAGEAFF	0	0	0	0	0	0	0.231	0	0	0	0	0	0	0	0	0	0	0	0	0	0.077	0	0	0
CSARMAALPETQYF	0	0	0	0	0	0	0.231	0	0	0	0	0	0	0	0	0	0	0	0	0	0.077	0	0	0
CASSSGWNTGELFF	0	0	0	0	0	0	0.23	0	0	0	0	0	0	0	0	0	0	0	0	0	0.0766667	0	0	0
CSAVSAYPTQYTQYF	0	0	0	0	0	0	0	0.048	0.182	0	0	0	0	0	0	0	0	0	0	0	0.0766667	0	0	0
CASSLRGPWAKNIQYF	0	0	0	0	0	0	0.229	0	0	0	0	0	0	0	0	0	0	0	0	0	0.0763333	0	0	0
CASSIRGPGNEKLFF	0	0	0	0	0	0	0.134	0	0.09	0	0	0	0	0	0	0	0	0	0	0	0.0746667	0	0	0
CASSFPPPNTQYF	0	0	0	0	0	0	0	0.22	0	0	0	0	0	0	0	0	0	0	0	0	0.0733333	0	0	0
CASSDKHRGLQGYTF	0	0	0	0	0	0	0	0	0.213	0	0	0	0	0	0	0	0	0	0	0	0.071	0	0	0
CASSERAGEGHEQYF	0	0	0	0	0	0	0.006	0	0.207	0	0	0	0	0	0	0	0	0	0	0	0.071	0	0	0
CASSLVGSAGGRPDTQYF	0	0	0	0	0	0	0	0.209	0	0	0	0	0	0	0	0	0	0	0	0	0.0696667	0	0	0
CASSILGQGAAEQYF	0	0	0	0	0	0	0	0	0.206	0	0	0	0	0	0	0	0	0	0	0	0.0686667	0	0	0
CPPPWIGNTIYF	0	0	0	0	0	0	0	0.203	0	0	0	0	0	0	0	0	0	0	0	0	0.0676667	0	0	0
CASSIRGPPAPGYTF	0	0	0	0	0	0	0	0	0.201	0	0	0	0	0	0	0	0	0	0	0	0.067	0	0	0
CASSLAGELQETQYF	0	0	0	0	0	0	0	0	0.2	0	0	0	0	0	0	0	0	0	0	0	0.0666667	0	0	0
CASRTRQGVSNQPQHF	0	0	0	0	0	0	0	0	0.191	0	0	0	0	0	0	0	0	0	0	0	0.0636667	0	0	0
CATSDHLRGSNEQFF	0	0	0	0	0	0	0	0	0.189	0	0	0	0	0	0	0	0	0	0	0	0.063	0	0	0
CAIGARGYGYTF	0	0	0	0	0	0	0	0.185	0	0	0	0	0	0	0	0	0	0	0	0	0.0616667	0	0	0
CASSITREGAGGTQYF	0	0	0	0	0	0	0.045	0.135	0	0	0	0	0	0	0	0	0	0	0	0	0.06	0	0	0
CASSFGREQFF	0	0	0	0	0	0	0	0	0.178	0	0	0	0	0	0	0	0	0	0	0	0.0593333	0	0	0
CSARRPRGLQNTEAFF	0	0	0	0	0	0	0	0	0.176	0	0	0	0	0	0	0	0	0	0	0	0.0586667	0	0	0
CSARARGGIEGAGETQYF	0	0	0	0	0	0	0.175	0	0	0	0	0	0	0	0	0	0	0	0	0	0.0583333	0	0	0
CASSECRNGYTF	0	0	0	0	0	0	0.171	0	0	0	0	0	0	0	0	0	0	0	0	0	0.057	0	0	0
CASSRGLYREETQYF	0	0	0	0	0	0	0	0	0.17	0	0	0	0	0	0	0	0	0	0	0	0.0566667	0	0	0
CAIRRTDEQFF	0	0	0	0	0	0	0.169	0	0	0	0	0	0	0	0	0	0	0	0	0	0.0563333	0	0	0
CSSRGVAGFTDTQYF	0	0	0	0	0	0	0	0.169	0	0	0	0	0	0	0	0	0	0	0	0	0.0563333	0	0	0
CASRARLAGDNIQYF	0	0	0	0	0	0	0	0	0.168	0	0	0	0	0	0	0	0	0	0	0	0.056	0	0	0
CASSPLEKETQYF	0	0	0	0	0	0	0	0	0.168	0	0	0	0	0	0	0	0	0	0	0	0.056	0	0	0
CAISEGDLSSYEQYF	0	0	0	0	0	0	0	0.164	0	0	0	0	0	0	0	0	0	0	0	0	0.0546667	0	0	0
CASSLSGGSSYEQYF	0	0	0	0	0	0	0	0.163	0	0	0	0	0	0	0	0	0	0	0	0	0.0543333	0	0	0
CSGGVTADEAFF	0	0	0	0	0	0	0.162	0	0	0	0	0	0	0	0	0	0	0	0	0	0.054	0	0	0
CAWSVGTPAYGYTF	0	0	0	0	0	0	0	0	0.162	0	0	0	0	0	0	0	0	0	0	0	0.054	0	0	0
CASNSGFSQPQHF	0	0	0	0	0	0	0	0.161	0	0	0	0	0	0	0	0	0	0	0	0	0.0536667	0	0	0
CASSPWPTGRSYEQYF	0	0	0	0	0	0	0.155	0	0	0	0	0	0	0	0	0	0	0	0	0	0.0516667	0	0	0
CASSGGTSGTNTQYF	0	0	0	0	0	0	0	0	0.155	0	0	0	0	0	0	0	0	0	0	0	0.0516667	0	0	0
CASSPRVTGEETQYF	0	0	0	0	0	0	0	0.147	0	0	0	0	0	0	0	0	0	0	0	0	0.049	0	0	0
CASSLDRPSYEQYF	0	0	0	0	0	0	0	0.093	0.052	0	0	0	0	0	0	0	0	0	0	0	0.0483333	0	0	0
CASSTRWSTGLNTEAFF	0	0	0	0	0	0	0	0.141	0	0	0	0	0	0	0	0	0	0	0	0	0.047	0	0	0
CASTRQATGTMNTEAFF	0	0	0	0	0	0	0	0.14	0	0	0	0	0	0	0	0	0	0	0	0	0.0466667	0	0	0
CASSVGRATEAFF	0	0	0	0	0	0	0.12	0	0.02	0	0	0	0	0	0	0	0	0	0	0	0.0466667	0	0	0
CISVPEALDRKFYEQYF	0	0	0	0	0	0	0.139	0	0	0	0	0	0	0	0	0	0	0	0	0	0.0463333	0	0	0
CASSRLAGGTFTDTQYF	0	0	0	0	0	0	0.133	0	0	0	0	0	0	0	0	0	0	0	0	0	0.0443333	0	0	0
CACSTSGPYEQYF	0	0	0	0	0	0	0	0.133	0	0	0	0	0	0	0	0	0	0	0	0	0.0443333	0	0	0
CASSPTLPQETQYF	0	0	0	0	0	0	0.13	0	0	0	0	0	0	0	0	0	0	0	0	0	0.0433333	0	0	0
CASKYGVTGELFF	0	0	0	0	0	0	0	0	0.129	0	0	0	0	0	0	0	0	0	0	0	0.043	0	0	0
CASSYRDRGIYNEQFF	0	0	0	0	0	0	0	0.103	0.025	0	0	0	0	0	0	0	0	0	0	0	0.0426667	0	0	0
CASSTGTSGTGELFF	0	0	0	0	0	0	0	0.126	0	0	0	0	0	0	0	0	0	0	0	0	0.042	0	0	0
CASSYRDPSNTGELFF	0	0	0	0	0	0	0	0	0.126	0	0	0	0	0	0	0	0	0	0	0	0.042	0	0	0
CASSEQLTGANVLTF	0	0	0	0	0	0	0	0	0.124	0	0	0	0	0	0	0	0	0	0	0	0.0413333	0	0	0
CASSFGTSGSLEQFF	0	0	0	0	0	0	0.12	0	0	0	0	0	0	0	0	0	0	0	0	0	0.04	0	0	0
CASSWGLNTEAFF	0	0	0	0	0	0	0	0.116	0	0	0	0	0	0	0	0	0	0	0	0	0.0386667	0	0	0
CASTASGRENEQFF	0	0	0	0	0	0	0	0.114	0	0	0	0	0	0	0	0	0	0	0	0	0.038	0	0	0
CASSLAPTSGTSYEQYF	0	0	0	0	0	0	0.021	0.092	0	0	0	0	0	0	0	0	0	0	0	0	0.0376667	0	0	0
CAISDHKGVGNTIYF	0	0	0	0	0	0	0.111	0	0	0	0	0	0	0	0	0	0	0	0	0	0.037	0	0	0
CASSSGHLSASNQPQHF	0	0	0	0	0	0	0.111	0	0	0	0	0	0	0	0	0	0	0	0	0	0.037	0	0	0
CATQGQLSGANVLTF	0	0	0	0	0	0	0	0.111	0	0	0	0	0	0	0	0	0	0	0	0	0.037	0	0	0
CASSRWAYEQYF	0	0	0	0	0	0	0.108	0	0	0	0	0	0	0	0	0	0	0	0	0	0.036	0	0	0
CASRGPRRVSSYEQYF	0	0	0	0	0	0	0	0	0.107	0	0	0	0	0	0	0	0	0	0	0	0.0356667	0	0	0
CASSLALDTEAFF	0	0	0	0	0	0	0	0	0.107	0	0	0	0	0	0	0	0	0	0	0	0.0356667	0	0	0
CASRTGTGRETQYF	0	0	0	0	0	0	0.106	0	0	0	0	0	0	0	0	0	0	0	0	0	0.0353333	0	0	0
CASSGFGLRVNEQFF	0	0	0	0	0	0	0	0.106	0	0	0	0	0	0	0	0	0	0	0	0	0.0353333	0	0	0
CSARDRLAGGLYQYF	0	0	0	0	0	0	0.105	0	0	0	0	0	0	0	0	0	0	0	0	0	0.035	0	0	0
CASILSGVQETQYF	0	0	0	0	0	0	0	0	0.103	0	0	0	0	0	0	0	0	0	0	0	0.0343333	0	0	0
CASHRSLGGSYEQYF	0	0	0	0	0	0	0.101	0	0	0	0	0	0	0	0	0	0	0	0	0	0.0336667	0	0	0
CSVGSGAGEQYF	0	0	0	0	0	0	0	0.099	0	0	0	0	0	0	0	0	0	0	0	0	0.033	0	0	0
CATTTRAQSRNEKLFF	0	0	0	0	0	0	0.098	0	0	0	0	0	0	0	0	0	0	0	0	0	0.0326667	0	0	0
CASSPSGTLLDYGYTF	0	0	0	0	0.002	0	0	0	0.097	0	0	0	0	0	0	0	0	0	0	0.000666667	0.0323333	0	0	0
CASSITGLGTEAFF	0	0	0	0	0	0	0.097	0	0	0	0	0	0	0	0	0	0	0	0	0	0.0323333	0	0	0
CASSLTGTSGSNIQYF	0	0	0	0	0	0	0	0	0.097	0	0	0	0	0	0	0	0	0	0	0	0.0323333	0	0	0
CASSLERVSGNTIYF	0	0	0	0	0	0	0.096	0	0	0	0	0	0	0	0	0	0	0	0	0	0.032	0	0	0
CASSPKTSGANVLTF	0	0	0	0	0	0	0.096	0	0	0	0	0	0	0	0	0	0	0	0	0	0.032	0	0	0
CSVWDRGNTEAFF	0	0	0	0	0	0	0	0	0.094	0	0	0	0	0	0	0	0	0	0	0	0.0313333	0	0	0
CASSLAKGRLTEAFF	0	0	0	0	0	0	0	0.007	0.085	0	0	0	0	0	0	0	0	0	0	0	0.0306667	0	0	0
CAIRSVDEQFF	0	0	0	0	0	0	0	0.092	0	0	0	0	0	0	0	0	0	0	0	0	0.0306667	0	0	0
CASSPVGPAGGYEQYF	0	0	0	0	0	0	0.019	0.021	0.052	0	0	0	0	0	0	0	0	0	0	0	0.0306667	0	0	0
CASSQDLPRTGRVTEAFF	0	0	0	0	0	0	0	0	0.09	0	0	0	0	0	0	0	0	0	0	0	0.03	0	0	0
CASSQPGQGAGGYTF	0	0	0	0	0	0	0.089	0	0	0	0	0	0	0	0	0	0	0	0	0	0.0296667	0	0	0
CASSWDRDQPQHF	0	0	0	0	0	0	0	0.088	0	0	0	0	0	0	0	0	0	0	0	0	0.0293333	0	0	0
CASSPSRAPNTEAFF	0	0	0	0	0	0	0.087	0	0	0	0	0	0	0	0	0	0	0	0	0	0.029	0	0	0
CASSEVAGESAEQYF	0	0	0	0	0	0	0	0.087	0	0	0	0	0	0	0	0	0	0	0	0	0.029	0	0	0
CASSRRLAGGAYEQYF	0	0	0	0	0	0	0.078	0	0.005	0	0	0	0	0	0	0	0	0	0	0	0.0276667	0	0	0
CASSIGTASGQYF	0	0	0	0	0	0	0	0.083	0	0	0	0	0	0	0	0	0	0	0	0	0.0276667	0	0	0
CASSQGGGGNQPQHF	0	0	0	0	0	0	0	0	0.083	0	0	0	0	0	0	0	0	0	0	0	0.0276667	0	0	0
CASSLSGGSSVEQFF	0	0	0	0	0	0	0	0	0.083	0	0	0	0	0	0	0	0	0	0	0	0.0276667	0	0	0
CASRGEGEQFF	0	0	0	0	0	0	0	0.081	0	0	0	0	0	0	0	0	0	0	0	0	0.027	0	0	0
CASSYPQNSNQPQHF	0	0	0	0	0	0	0	0.027	0.052	0	0	0	0	0	0	0	0	0	0	0	0.0263333	0	0	0
CASSVRTGAMNTEAFF	0	0	0	0	0	0	0.078	0	0	0	0	0	0	0	0	0	0	0	0	0	0.026	0	0	0
CASSIKGPFLNEQFF	0	0	0	0	0	0	0	0.077	0	0	0	0	0	0	0	0	0	0	0	0	0.0256667	0	0	0
CASSTGQAGTGELFF	0	0	0	0	0	0	0	0	0.076	0	0	0	0	0	0	0	0	0	0	0	0.0253333	0	0	0
CASSLGGLVGEAFF	0	0	0	0	0	0	0	0.075	0	0	0	0	0	0	0	0	0	0	0	0	0.025	0	0	0
CASSEEWGRTEAFF	0	0	0	0	0	0	0	0.075	0	0	0	0	0	0	0	0	0	0	0	0	0.025	0	0	0
CASRAFLEPQHF	0	0	0	0	0	0	0.071	0	0	0	0	0	0	0	0	0	0	0	0	0	0.0236667	0	0	0
CASSISIALYEQYF	0	0	0	0	0	0	0.071	0	0	0	0	0	0	0	0	0	0	0	0	0	0.0236667	0	0	0
CASSSVGTNEAFF	0	0	0	0	0	0	0	0.071	0	0	0	0	0	0	0	0	0	0	0	0	0.0236667	0	0	0
CASRTREMGLGQETQYF	0	0	0	0	0	0	0	0	0.071	0	0	0	0	0	0	0	0	0	0	0	0.0236667	0	0	0
CASSIGSSGAYNEQFF	0	0	0	0	0	0	0.07	0	0	0	0	0	0	0	0	0	0	0	0	0	0.0233333	0	0	0
CASSLKGRDYEQYF	0	0	0	0	0	0	0.07	0	0	0	0	0	0	0	0	0	0	0	0	0	0.0233333	0	0	0
CASSIRGQGPYEQYF	0	0	0	0	0	0	0	0	0.069	0	0	0	0	0	0	0	0	0	0	0	0.023	0	0	0
CASSQFGTGDGITDTQYF	0	0	0	0	0	0	0	0.068	0	0	0	0	0	0	0	0	0	0	0	0	0.0226667	0	0	0
CASSTGTSGILGEQFF	0	0	0	0	0	0	0	0.068	0	0	0	0	0	0	0	0	0	0	0	0	0.0226667	0	0	0
CAISKGDRGLADTQYF	0	0	0	0	0	0	0	0.068	0	0	0	0	0	0	0	0	0	0	0	0	0.0226667	0	0	0
CASSPKAGFNSPLHF	0	0	0	0	0	0	0	0	0.065	0	0	0	0	0	0	0	0	0	0	0	0.0216667	0	0	0
CAIRQGLEGRNEQFF	0	0	0	0	0	0	0	0	0.065	0	0	0	0	0	0	0	0	0	0	0	0.0216667	0	0	0
CSAFTSGSTSGTQYF	0	0	0	0	0	0	0	0.015	0.045	0	0	0	0	0	0	0	0	0	0	0	0.02	0	0	0
CATSGREGGVSGITDTQYF	0	0	0	0	0	0	0	0	0.059	0	0	0	0	0	0	0	0	0	0	0	0.0196667	0	0	0
CASSKGTGYQPQHF	0	0	0	0	0	0	0	0	0.059	0	0	0	0	0	0	0	0	0	0	0	0.0196667	0	0	0
CASSLGGGMNYGYTF	0	0	0	0	0	0	0	0	0.056	0	0	0	0	0	0	0	0	0	0	0	0.0186667	0	0	0
CASSLGLANQETQYF	0	0	0	0	0	0	0	0.054	0	0	0	0	0	0	0	0	0	0	0	0	0.018	0	0	0
CASSPGRLWEDGYTF	0	0	0	0	0	0	0	0.054	0	0	0	0	0	0	0	0	0	0	0	0	0.018	0	0	0
CASSFSGQQNTEAFF	0	0	0	0	0	0	0	0	0.054	0	0	0	0	0	0	0	0	0	0	0	0.018	0	0	0
CSAGTGKGTEAFF	0	0	0	0	0	0	0	0	0.051	0	0	0	0	0	0	0	0	0	0	0	0.017	0	0	0
CSVIGVGETQYF	0	0	0	0	0	0	0	0	0.049	0	0	0	0	0	0	0	0	0	0	0	0.0163333	0	0	0
CASSIKSAMGGNEQFF	0	0	0	0	0	0	0	0	0.049	0	0	0	0	0	0	0	0	0	0	0	0.0163333	0	0	0
CASSLVAGSGEKLFF	0	0	0	0	0	0	0	0	0.048	0	0	0	0	0	0	0	0	0	0	0	0.016	0	0	0
CSARGPGSSYNEQFF	0	0	0	0	0	0	0	0	0.047	0	0	0	0	0	0	0	0	0	0	0	0.0156667	0	0	0
CASSTRQGHNSPLHF	0	0	0	0	0	0	0	0	0.046	0	0	0	0	0	0	0	0	0	0	0	0.0153333	0	0	0
CASSPGVLTNTGELFF	0	0	0	0	0	0	0	0	0.043	0	0	0	0	0	0	0	0	0	0	0	0.0143333	0	0	0
CSVLRTGHGYTF	0	0	0	0	0	0	0	0	0.043	0	0	0	0	0	0	0	0	0	0	0	0.0143333	0	0	0
CASSPPLREELFF	0	0	0	0	0	0.055	0.012	0	0	0	0	0	0	0	0	0	0	0	0	0.0183333	0.004	0	0	0
CSATTGRGGDTQYF	0	0	0	0.105	0	0	0	0	0.009	0	0	0	0	0	0	0	0	0	0	0.035	0.003	0	0	0
CAWSVWGSNQPQHF	0	0	0	0.082	0	0	0.006	0	0	0	0	0	0	0	0	0	0	0	0	0.0273333	0.002	0	0	0
CASSFRQGRAEAFF	0	0	0	0.061	0.022	0.049	0.004	0	0	0	0	0	0	0	0	0	0	0	0	0.044	0.00133333	0	0	0
CASSFRGSGGYTF	0	0	0	0	0.064	0	0	0.003	0.001	0	0	0	0	0	0	0	0	0	0	0.0213333	0.00133333	0	0	0
CSASKDTTNYGYTF	0	0	0	0	0	0.055	0	0.004	0	0	0	0	0	0	0	0	0	0	0	0.0183333	0.00133333	0	0	0
CASSRRLNRGNTEAFF	0	0	0	0	0.032	0	0	0.003	0	0	0	0	0	0	0	0	0	0	0	0.0106667	0.001	0	0	0
CASSGGAGTGELFF	0	0	0	0.065	0.007	0.059	0	0.002	0	0	0	0	0	0	0	0	0	0	0	0.0436667	0.000666667	0	0	0
CASSPVAPSRTGELFF	0	0	0	0	0.112	0	0.002	0	0	0	0	0	0	0	0	0	0	0	0	0.0373333	0.000666667	0	0	0
CASIRDRRNTGELFF	0	0	0	0	0.04	0.035	0.002	0	0	0	0	0	0	0	0	0	0	0	0	0.025	0.000666667	0	0	0
CASSLATGGYTEAFF	0	0	0	0.056	0.002	0.008	0.002	0	0	0	0	0	0	0	0	0	0	0	0	0.022	0.000666667	0	0	0
CASSLVSAGQNTEAFF	0	0	0	0	0	0.066	0	0.002	0	0	0	0	0	0	0	0	0	0	0	0.022	0.000666667	0	0	0
CASSLLYEQYF	0	0	0	0	0.053	0	0.002	0	0	0	0	0	0	0	0	0	0	0	0	0.0176667	0.000666667	0	0	0
CASSFAGRTNYGYTF	0	0	0	0	0.051	0	0.002	0	0	0	0	0	0	0	0	0	0	0	0	0.017	0.000666667	0	0	0
CASRSEAQLTNSPLHF	0	0	0	0.292	0	0	0	0	0.001	0	0	0	0	0	0	0	0	0	0	0.0973333	0.000333333	0	0	0
CSATRGGGWMDEQYF	0	0	0	0.131	0	0	0.001	0	0	0	0	0	0	0	0	0	0	0	0	0.0436667	0.000333333	0	0	0
CSATRDSGTYNEQFF	0	0	0	0.053	0	0	0	0.001	0	0	0	0	0	0	0	0	0	0	0	0.0176667	0.000333333	0	0	0
CASRKGLAGDTQYF	0	0	0	0.186	0	0.107	0	0	0	0	0	0	0	0	0	0	0	0	0	0.0976667	0	0	0	0
CASTWGGGRTDTQYF	0	0	0	0.29	0	0	0	0	0	0	0	0	0	0	0	0	0	0	0	0.0966667	0	0	0	0
CASSLSGRGAFF	0	0	0	0.005	0	0.284	0	0	0	0	0	0	0	0	0	0	0	0	0	0.0963333	0	0	0	0
CSAVDRVVYGNQPQHF	0	0	0	0	0	0.288	0	0	0	0	0	0	0	0	0	0	0	0	0	0.096	0	0	0	0
CSAKKGGGQWETQYF	0	0	0	0	0	0.287	0	0	0	0	0	0	0	0	0	0	0	0	0	0.0956667	0	0	0	0
CASSYSQGRPQHF	0	0	0	0.006	0.065	0.213	0	0	0	0	0	0	0	0	0	0	0	0	0	0.0946667	0	0	0	0
CASSWEGGAEAFF	0	0	0	0	0.281	0	0	0	0	0	0	0	0	0	0	0	0	0	0	0.0936667	0	0	0	0
CASSIQGPYSPLHF	0	0	0	0.049	0.014	0.217	0	0	0	0	0	0	0	0	0	0	0	0	0	0.0933333	0	0	0	0
CATSDSFKAFF	0	0	0	0	0.278	0	0	0	0	0	0	0	0	0	0	0	0	0	0	0.0926667	0	0	0	0
CASSFDRLSYEQYF	0	0	0	0	0.277	0	0	0	0	0	0	0	0	0	0	0	0	0	0	0.0923333	0	0	0	0
CSARKGAGNNQPQHF	0	0	0	0	0.276	0	0	0	0	0	0	0	0	0	0	0	0	0	0	0.092	0	0	0	0
CASSLASGTLNTEAFF	0	0	0	0.273	0	0	0	0	0	0	0	0	0	0	0	0	0	0	0	0.091	0	0	0	0
CASSPLGPAGQPQHF	0	0	0	0	0	0.273	0	0	0	0	0	0	0	0	0	0	0	0	0	0.091	0	0	0	0
CATAGGGSNQPQHF	0	0	0	0.271	0	0	0	0	0	0	0	0	0	0	0	0	0	0	0	0.0903333	0	0	0	0
CASSRTGGWTEAFF	0	0	0	0.049	0.22	0	0	0	0	0	0	0	0	0	0	0	0	0	0	0.0896667	0	0	0	0
CASRPQGFLNYGYTF	0	0	0	0.26	0.008	0	0	0	0	0	0	0	0	0	0	0	0	0	0	0.0893333	0	0	0	0
CASSSSRGPEAFF	0	0	0	0.267	0	0	0	0	0	0	0	0	0	0	0	0	0	0	0	0.089	0	0	0	0
CASSVSGRTEAFF	0	0	0	0	0	0.265	0	0	0	0	0	0	0	0	0	0	0	0	0	0.0883333	0	0	0	0
CASDPRRSNTGELFF	0	0	0	0.004	0.152	0.108	0	0	0	0	0	0	0	0	0	0	0	0	0	0.088	0	0	0	0
CASSPRGAFGYTF	0	0	0	0.262	0	0	0	0	0	0	0	0	0	0	0	0	0	0	0	0.0873333	0	0	0	0
CASSEGASSQPQHF	0	0	0	0.072	0	0.188	0	0	0	0	0	0	0	0	0	0	0	0	0	0.0866667	0	0	0	0
CATSTRGGFGYTF	0	0	0	0	0	0.26	0	0	0	0	0	0	0	0	0	0	0	0	0	0.0866667	0	0	0	0
CASSFDRQNTEAFF	0	0	0	0	0	0.258	0	0	0	0	0	0	0	0	0	0	0	0	0	0.086	0	0	0	0
CSAPRGAAGGYTF	0	0	0	0.256	0	0	0	0	0	0	0	0	0	0	0	0	0	0	0	0.0853333	0	0	0	0
CATRPGQWNTEAFF	0	0	0	0.13	0.124	0	0	0	0	0	0	0	0	0	0	0	0	0	0	0.0846667	0	0	0	0
CASSSRTGSLWGYTF	0	0	0	0.177	0.075	0	0	0	0	0	0	0	0	0	0	0	0	0	0	0.084	0	0	0	0
CATRPSGDHSEQYF	0	0	0	0	0.248	0	0	0	0	0	0	0	0	0	0	0	0	0	0	0.0826667	0	0	0	0
CASSIRVQGWDYGYTF	0	0	0	0	0.183	0.065	0	0	0	0	0	0	0	0	0	0	0	0	0	0.0826667	0	0	0	0
CSASRDVQETQYF	0	0	0	0.166	0	0.079	0	0	0	0	0	0	0	0	0	0	0	0	0	0.0816667	0	0	0	0
CSGQGAMNTEAFF	0	0	0	0.156	0	0.087	0	0	0	0	0	0	0	0	0	0	0	0	0	0.081	0	0	0	0
CASSLRGGTGYTF	0	0	0	0	0	0.243	0	0	0	0	0	0	0	0	0	0	0	0	0	0.081	0	0	0	0
CASSYSGGRAETQYF	0	0	0	0	0	0.242	0	0	0	0	0	0	0	0	0	0	0	0	0	0.0806667	0	0	0	0
CATSPSGPLHTEAFF	0	0	0	0	0	0.241	0	0	0	0	0	0	0	0	0	0	0	0	0	0.0803333	0	0	0	0
CSATLGAGSNQPQHF	0	0	0	0	0.239	0	0	0	0	0	0	0	0	0	0	0	0	0	0	0.0796667	0	0	0	0
CATSDQREAEAFF	0	0	0	0.233	0	0	0	0	0	0	0	0	0	0	0	0	0	0	0	0.0776667	0	0	0	0
CASSLSIGTGTYEQYF	0	0	0	0.23	0	0	0	0	0	0	0	0	0	0	0	0	0	0	0	0.0766667	0	0	0	0
CASSEYGETEAFF	0	0	0	0	0.226	0	0	0	0	0	0	0	0	0	0	0	0	0	0	0.0753333	0	0	0	0
CASSRGGSGNQPQHF	0	0	0	0.222	0	0	0	0	0	0	0	0	0	0	0	0	0	0	0	0.074	0	0	0	0
CSARIGGGAKNIQYF	0	0	0	0	0.17	0.051	0	0	0	0	0	0	0	0	0	0	0	0	0	0.0736667	0	0	0	0
CASTRGGTTEAFF	0	0	0	0	0.213	0	0	0	0	0	0	0	0	0	0	0	0	0	0	0.071	0	0	0	0
CSAKRGAATNEKLFF	0	0	0	0.21	0	0	0	0	0	0	0	0	0	0	0	0	0	0	0	0.07	0	0	0	0
CSARDTGTGELFF	0	0	0	0	0	0.209	0	0	0	0	0	0	0	0	0	0	0	0	0	0.0696667	0	0	0	0
CASSSWTSRLAGIENTGELFF	0	0	0	0.084	0	0.12	0	0	0	0	0	0	0	0	0	0	0	0	0	0.068	0	0	0	0
CASSLTGGNGYTF	0	0	0	0	0	0.2	0	0	0	0	0	0	0	0	0	0	0	0	0	0.0666667	0	0	0	0
CASSLEMRSNQPQHF	0	0	0	0	0	0.198	0	0	0	0	0	0	0	0	0	0	0	0	0	0.066	0	0	0	0
CATSPNGGGTYNEQFF	0	0	0	0.062	0	0.135	0	0	0	0	0	0	0	0	0	0	0	0	0	0.0656667	0	0	0	0
CAIQQGRGGLYGYTF	0	0	0	0	0	0.196	0	0	0	0	0	0	0	0	0	0	0	0	0	0.0653333	0	0	0	0
CATSPRGAGGYTF	0	0	0	0	0	0.193	0	0	0	0	0	0	0	0	0	0	0	0	0	0.0643333	0	0	0	0
CSATRDRGQNTEAFF	0	0	0	0	0.19	0	0	0	0	0	0	0	0	0	0	0	0	0	0	0.0633333	0	0	0	0
CASSPGQGKLQYF	0	0	0	0.188	0	0	0	0	0	0	0	0	0	0	0	0	0	0	0	0.0626667	0	0	0	0
CASSEGLTNQPQHF	0	0	0	0	0	0.187	0	0	0	0	0	0	0	0	0	0	0	0	0	0.0623333	0	0	0	0
CASSEVRAYGEAFF	0	0	0	0	0	0.186	0	0	0	0	0	0	0	0	0	0	0	0	0	0.062	0	0	0	0
CASSPGQGASGGYTF	0	0	0	0.129	0	0.054	0	0	0	0	0	0	0	0	0	0	0	0	0	0.061	0	0	0	0
CASSENYGRAQETQYF	0	0	0	0	0.183	0	0	0	0	0	0	0	0	0	0	0	0	0	0	0.061	0	0	0	0
CASSYRNGGLNGYTF	0	0	0	0	0.177	0	0	0	0	0	0	0	0	0	0	0	0	0	0	0.059	0	0	0	0
CASSIGTDNSPLHF	0	0	0	0	0.176	0	0	0	0	0	0	0	0	0	0	0	0	0	0	0.0586667	0	0	0	0
CSARRDSRGDTQYF	0	0	0	0.175	0	0	0	0	0	0	0	0	0	0	0	0	0	0	0	0.0583333	0	0	0	0
CASSRTTGSSYNSPLHF	0	0	0	0	0.175	0	0	0	0	0	0	0	0	0	0	0	0	0	0	0.0583333	0	0	0	0
CASSPDLSPYGYTF	0	0	0	0.073	0.101	0	0	0	0	0	0	0	0	0	0	0	0	0	0	0.058	0	0	0	0
CASTLATTPYGYTF	0	0	0	0.019	0	0.154	0	0	0	0	0	0	0	0	0	0	0	0	0	0.0576667	0	0	0	0
CATKGGPDTGELFF	0	0	0	0.026	0.006	0.137	0	0	0	0	0	0	0	0	0	0	0	0	0	0.0563333	0	0	0	0
CATSREPTSGRPGELFF	0	0	0	0	0	0.163	0	0	0	0	0	0	0	0	0	0	0	0	0	0.0543333	0	0	0	0
CATSRPGLAGEETQYF	0	0	0	0	0.162	0	0	0	0	0	0	0	0	0	0	0	0	0	0	0.054	0	0	0	0
CASSLGGGVGYTF	0	0	0	0.077	0.017	0.066	0	0	0	0	0	0	0	0	0	0	0	0	0	0.0533333	0	0	0	0
CASSMTGGEETQYF	0	0	0	0	0.07	0.088	0	0	0	0	0	0	0	0	0	0	0	0	0	0.0526667	0	0	0	0
CSARVGAGQNEKLFF	0	0	0	0	0.157	0	0	0	0	0	0	0	0	0	0	0	0	0	0	0.0523333	0	0	0	0
CASSLTGDGRGYTF	0	0	0	0	0.154	0	0	0	0	0	0	0	0	0	0	0	0	0	0	0.0513333	0	0	0	0
CATSDGVREPQYF	0	0	0	0	0	0.154	0	0	0	0	0	0	0	0	0	0	0	0	0	0.0513333	0	0	0	0
CASSYTGTIKVHEQFF	0	0	0	0	0.151	0	0	0	0	0	0	0	0	0	0	0	0	0	0	0.0503333	0	0	0	0
CSARDRGWAEAFF	0	0	0	0	0	0.151	0	0	0	0	0	0	0	0	0	0	0	0	0	0.0503333	0	0	0	0
CASRTRDSNTGELFF	0	0	0	0.15	0	0	0	0	0	0	0	0	0	0	0	0	0	0	0	0.05	0	0	0	0
CATSGGRGADTQYF	0	0	0	0	0.15	0	0	0	0	0	0	0	0	0	0	0	0	0	0	0.05	0	0	0	0
CSAAGTGYQETQYF	0	0	0	0.072	0	0.077	0	0	0	0	0	0	0	0	0	0	0	0	0	0.0496667	0	0	0	0
CASSYNPPRNTIYF	0	0	0	0.082	0.049	0.017	0	0	0	0	0	0	0	0	0	0	0	0	0	0.0493333	0	0	0	0
CSARDLAGAFF	0	0	0	0.013	0.085	0.05	0	0	0	0	0	0	0	0	0	0	0	0	0	0.0493333	0	0	0	0
CSASLDARVGNTIYF	0	0	0	0.148	0	0	0	0	0	0	0	0	0	0	0	0	0	0	0	0.0493333	0	0	0	0
CASSPHRGERTEAFF	0	0	0	0.146	0	0	0	0	0	0	0	0	0	0	0	0	0	0	0	0.0486667	0	0	0	0
CASSLMRISGSLEQFF	0	0	0	0.035	0.091	0.02	0	0	0	0	0	0	0	0	0	0	0	0	0	0.0486667	0	0	0	0
CSANRDTVEAFF	0	0	0	0	0	0.145	0	0	0	0	0	0	0	0	0	0	0	0	0	0.0483333	0	0	0	0
CATSEGEAQGYTF	0	0	0	0.144	0	0	0	0	0	0	0	0	0	0	0	0	0	0	0	0.048	0	0	0	0
CASGSSLDYTF	0	0	0	0	0.141	0	0	0	0	0	0	0	0	0	0	0	0	0	0	0.047	0	0	0	0
CASSYDNRAYQPQHF	0	0	0	0.111	0	0.027	0	0	0	0	0	0	0	0	0	0	0	0	0	0.046	0	0	0	0
CASSYPGQNTQYF	0	0	0	0	0.137	0	0	0	0	0	0	0	0	0	0	0	0	0	0	0.0456667	0	0	0	0
CASSMARFPRLSQHF	0	0	0	0	0.107	0.03	0	0	0	0	0	0	0	0	0	0	0	0	0	0.0456667	0	0	0	0
CASKGAQDNQPQHF	0	0	0	0	0	0.137	0	0	0	0	0	0	0	0	0	0	0	0	0	0.0456667	0	0	0	0
CSARRDARADTQYF	0	0	0	0	0	0.136	0	0	0	0	0	0	0	0	0	0	0	0	0	0.0453333	0	0	0	0
CSARGDREPQHF	0	0	0	0	0.134	0	0	0	0	0	0	0	0	0	0	0	0	0	0	0.0446667	0	0	0	0
CASRRPGQGSEAFF	0	0	0	0	0.13	0	0	0	0	0	0	0	0	0	0	0	0	0	0	0.0433333	0	0	0	0
CASSEGPSGQPQHF	0	0	0	0	0.128	0	0	0	0	0	0	0	0	0	0	0	0	0	0	0.0426667	0	0	0	0
CSASRQGGSYEQYF	0	0	0	0.004	0.067	0.057	0	0	0	0	0	0	0	0	0	0	0	0	0	0.0426667	0	0	0	0
CASSMGPNSYEQYF	0	0	0	0.122	0.004	0	0	0	0	0	0	0	0	0	0	0	0	0	0	0.042	0	0	0	0
CASTTRGGNTGELFF	0	0	0	0	0.126	0	0	0	0	0	0	0	0	0	0	0	0	0	0	0.042	0	0	0	0
CASSYSSGLKPSEQYF	0	0	0	0	0	0.125	0	0	0	0	0	0	0	0	0	0	0	0	0	0.0416667	0	0	0	0
CSAPDRAEGNTIYF	0	0	0	0.124	0	0	0	0	0	0	0	0	0	0	0	0	0	0	0	0.0413333	0	0	0	0
CASSLEALRALSTGELFF	0	0	0	0.041	0.082	0	0	0	0	0	0	0	0	0	0	0	0	0	0	0.041	0	0	0	0
CATSARGAHGYTF	0	0	0	0	0	0.121	0	0	0	0	0	0	0	0	0	0	0	0	0	0.0403333	0	0	0	0
CATQRESDYGYTF	0	0	0	0.12	0	0	0	0	0	0	0	0	0	0	0	0	0	0	0	0.04	0	0	0	0
CASSLSRGGAHGYTF	0	0	0	0.116	0	0.004	0	0	0	0	0	0	0	0	0	0	0	0	0	0.04	0	0	0	0
CSATVGAGVNGELFF	0	0	0	0.088	0.032	0	0	0	0	0	0	0	0	0	0	0	0	0	0	0.04	0	0	0	0
CATSVAGPNHEQYF	0	0	0	0	0.007	0.113	0	0	0	0	0	0	0	0	0	0	0	0	0	0.04	0	0	0	0
CASSFLRIKSDTQYF	0	0	0	0.04	0.079	0	0	0	0	0	0	0	0	0	0	0	0	0	0	0.0396667	0	0	0	0
CAWRRQGIAPLHF	0	0	0	0.112	0.004	0	0	0	0	0	0	0	0	0	0	0	0	0	0	0.0386667	0	0	0	0
CASSYWTGNLYEQYF	0	0	0	0.051	0.049	0.016	0	0	0	0	0	0	0	0	0	0	0	0	0	0.0386667	0	0	0	0
CASSARPQGTLYGYTF	0	0	0	0.065	0.051	0	0	0	0	0	0	0	0	0	0	0	0	0	0	0.0386667	0	0	0	0
CASSYRGADGYTF	0	0	0	0.083	0	0.027	0	0	0	0	0	0	0	0	0	0	0	0	0	0.0366667	0	0	0	0
CASSRTLNSGANVLTF	0	0	0	0	0.11	0	0	0	0	0	0	0	0	0	0	0	0	0	0	0.0366667	0	0	0	0
CASSSGRAYRELFF	0	0	0	0.057	0.004	0.048	0	0	0	0	0	0	0	0	0	0	0	0	0	0.0363333	0	0	0	0
CATRGAEDSPLHF	0	0	0	0.104	0.003	0	0	0	0	0	0	0	0	0	0	0	0	0	0	0.0356667	0	0	0	0
CASSRRTGSTEAFF	0	0	0	0	0	0.107	0	0	0	0	0	0	0	0	0	0	0	0	0	0.0356667	0	0	0	0
CASSLRGARGYTF	0	0	0	0.106	0	0	0	0	0	0	0	0	0	0	0	0	0	0	0	0.0353333	0	0	0	0
CASIHRQGNLRGYTF	0	0	0	0.106	0	0	0	0	0	0	0	0	0	0	0	0	0	0	0	0.0353333	0	0	0	0
CSVLRVGNIQYF	0	0	0	0	0.104	0	0	0	0	0	0	0	0	0	0	0	0	0	0	0.0346667	0	0	0	0
CASSVTFGVNQPQHF	0	0	0	0	0.051	0.053	0	0	0	0	0	0	0	0	0	0	0	0	0	0.0346667	0	0	0	0
CSARRGGGMYETQYF	0	0	0	0	0	0.104	0	0	0	0	0	0	0	0	0	0	0	0	0	0.0346667	0	0	0	0
CASILAGGSRETQYF	0	0	0	0.041	0.061	0	0	0	0	0	0	0	0	0	0	0	0	0	0	0.034	0	0	0	0
CASYDSWGYEQYF	0	0	0	0.102	0	0	0	0	0	0	0	0	0	0	0	0	0	0	0	0.034	0	0	0	0
CASSPGVFGTGSNGYTF	0	0	0	0.027	0.073	0	0	0	0	0	0	0	0	0	0	0	0	0	0	0.0333333	0	0	0	0
CASSKECRTGELFF	0	0	0	0	0.099	0	0	0	0	0	0	0	0	0	0	0	0	0	0	0.033	0	0	0	0
CASRENTRGNQPQHF	0	0	0	0	0.099	0	0	0	0	0	0	0	0	0	0	0	0	0	0	0.033	0	0	0	0
CASTQVPGPYGYTF	0	0	0	0.096	0	0	0	0	0	0	0	0	0	0	0	0	0	0	0	0.032	0	0	0	0
CASSNRGAHGYTF	0	0	0	0.029	0	0.066	0	0	0	0	0	0	0	0	0	0	0	0	0	0.0316667	0	0	0	0
CASSMSSGINRGAADTQYF	0	0	0	0.058	0	0.036	0	0	0	0	0	0	0	0	0	0	0	0	0	0.0313333	0	0	0	0
CASSLAGPDIQYF	0	0	0	0	0.094	0	0	0	0	0	0	0	0	0	0	0	0	0	0	0.0313333	0	0	0	0
CASSYSRAGGANVLTF	0	0	0	0.091	0	0	0	0	0	0	0	0	0	0	0	0	0	0	0	0.0303333	0	0	0	0
CASTLGGGPPSTDTQYF	0	0	0	0.009	0.082	0	0	0	0	0	0	0	0	0	0	0	0	0	0	0.0303333	0	0	0	0
CATSGSGGGNQPQHF	0	0	0	0	0	0.089	0	0	0	0	0	0	0	0	0	0	0	0	0	0.0296667	0	0	0	0
CASRHLSTGAWNTEAFF	0	0	0	0	0.088	0	0	0	0	0	0	0	0	0	0	0	0	0	0	0.0293333	0	0	0	0
CSAHTEAGQETQYF	0	0	0	0	0.088	0	0	0	0	0	0	0	0	0	0	0	0	0	0	0.0293333	0	0	0	0
CATSDSGPAYGYTF	0	0	0	0	0.087	0	0	0	0	0	0	0	0	0	0	0	0	0	0	0.029	0	0	0	0
CATSVWGAPPDTQYF	0	0	0	0	0	0.087	0	0	0	0	0	0	0	0	0	0	0	0	0	0.029	0	0	0	0
CAWSVRGAHGYTF	0	0	0	0	0.085	0	0	0	0	0	0	0	0	0	0	0	0	0	0	0.0283333	0	0	0	0
CSATRDRATYNEQFF	0	0	0	0.084	0	0	0	0	0	0	0	0	0	0	0	0	0	0	0	0.028	0	0	0	0
CASSFVRIAGGPNYNEQFF	0	0	0	0	0.039	0.045	0	0	0	0	0	0	0	0	0	0	0	0	0	0.028	0	0	0	0
CASSPTGGLETQYF	0	0	0	0.082	0	0	0	0	0	0	0	0	0	0	0	0	0	0	0	0.0273333	0	0	0	0
CATSSRGAGGYTF	0	0	0	0	0.082	0	0	0	0	0	0	0	0	0	0	0	0	0	0	0.0273333	0	0	0	0
CASSYSRQGGPNTGELFF	0	0	0	0	0	0.082	0	0	0	0	0	0	0	0	0	0	0	0	0	0.0273333	0	0	0	0
CSARKAWDSNQPQHF	0	0	0	0.081	0	0	0	0	0	0	0	0	0	0	0	0	0	0	0	0.027	0	0	0	0
CASSSDREGYGYTF	0	0	0	0	0.079	0	0	0	0	0	0	0	0	0	0	0	0	0	0	0.0263333	0	0	0	0
CAIKTDGRSDGYTF	0	0	0	0	0.078	0	0	0	0	0	0	0	0	0	0	0	0	0	0	0.026	0	0	0	0
CATHPGHHSDQYF	0	0	0	0	0.077	0	0	0	0	0	0	0	0	0	0	0	0	0	0	0.0256667	0	0	0	0
CASSPNSGWYTEAFF	0	0	0	0.076	0	0	0	0	0	0	0	0	0	0	0	0	0	0	0	0.0253333	0	0	0	0
CATSSRGEKLFF	0	0	0	0.075	0	0	0	0	0	0	0	0	0	0	0	0	0	0	0	0.025	0	0	0	0
CSVGRGGATYNEQFF	0	0	0	0	0.073	0.002	0	0	0	0	0	0	0	0	0	0	0	0	0	0.025	0	0	0	0
CASTTGQGYNQPQHF	0	0	0	0.039	0.036	0	0	0	0	0	0	0	0	0	0	0	0	0	0	0.025	0	0	0	0
CASSDRMTLRPRRPQHF	0	0	0	0.074	0	0	0	0	0	0	0	0	0	0	0	0	0	0	0	0.0246667	0	0	0	0
CASTRGGPNTEAFF	0	0	0	0.074	0	0	0	0	0	0	0	0	0	0	0	0	0	0	0	0.0246667	0	0	0	0
CSATRDASWNTEAFF	0	0	0	0	0.074	0	0	0	0	0	0	0	0	0	0	0	0	0	0	0.0246667	0	0	0	0
CASSQTYEQYF	0	0	0	0.064	0.009	0	0	0	0	0	0	0	0	0	0	0	0	0	0	0.0243333	0	0	0	0
CASDNTQRDSYNEQFF	0	0	0	0.031	0	0.041	0	0	0	0	0	0	0	0	0	0	0	0	0	0.024	0	0	0	0
CASSYRDRGNTGELFF	0	0	0	0.072	0	0	0	0	0	0	0	0	0	0	0	0	0	0	0	0.024	0	0	0	0
CATWGQGLSGYTF	0	0	0	0.072	0	0	0	0	0	0	0	0	0	0	0	0	0	0	0	0.024	0	0	0	0
CASSYDNRVNSPLHF	0	0	0	0.071	0	0	0	0	0	0	0	0	0	0	0	0	0	0	0	0.0236667	0	0	0	0
CASSHREGNQPQHF	0	0	0	0	0.07	0	0	0	0	0	0	0	0	0	0	0	0	0	0	0.0233333	0	0	0	0
CASSQDGLNLGGSYEQYF	0	0	0	0.021	0.007	0.042	0	0	0	0	0	0	0	0	0	0	0	0	0	0.0233333	0	0	0	0
CSASRDNTEAFF	0	0	0	0	0.069	0	0	0	0	0	0	0	0	0	0	0	0	0	0	0.023	0	0	0	0
CASSPKIHSPDTQYF	0	0	0	0	0.068	0	0	0	0	0	0	0	0	0	0	0	0	0	0	0.0226667	0	0	0	0
CATSAERQYNEQFF	0	0	0	0.006	0.034	0.028	0	0	0	0	0	0	0	0	0	0	0	0	0	0.0226667	0	0	0	0
CASSQNYKKQYNEQFF	0	0	0	0.041	0	0.026	0	0	0	0	0	0	0	0	0	0	0	0	0	0.0223333	0	0	0	0
CASSYRGAYGYTF	0	0	0	0	0.067	0	0	0	0	0	0	0	0	0	0	0	0	0	0	0.0223333	0	0	0	0
CASSYSRPGANVLTF	0	0	0	0	0.066	0.001	0	0	0	0	0	0	0	0	0	0	0	0	0	0.0223333	0	0	0	0
CASSMRGADGYTF	0	0	0	0	0	0.067	0	0	0	0	0	0	0	0	0	0	0	0	0	0.0223333	0	0	0	0
CASSLTGDINEQYF	0	0	0	0	0	0.067	0	0	0	0	0	0	0	0	0	0	0	0	0	0.0223333	0	0	0	0
CASSESAGEETQYF	0	0	0	0	0	0.066	0	0	0	0	0	0	0	0	0	0	0	0	0	0.022	0	0	0	0
CASSTAGSNQPQHF	0	0	0	0.065	0	0	0	0	0	0	0	0	0	0	0	0	0	0	0	0.0216667	0	0	0	0
CATCPGQGFNQPQHF	0	0	0	0.004	0	0.061	0	0	0	0	0	0	0	0	0	0	0	0	0	0.0216667	0	0	0	0
CSARVGAGWWETQYF	0	0	0	0.063	0	0	0	0	0	0	0	0	0	0	0	0	0	0	0	0.021	0	0	0	0
CASSRDRVNQPQHF	0	0	0	0	0.063	0	0	0	0	0	0	0	0	0	0	0	0	0	0	0.021	0	0	0	0
CATRGGGQNGYTF	0	0	0	0.062	0	0	0	0	0	0	0	0	0	0	0	0	0	0	0	0.0206667	0	0	0	0
CASSRTGANEKLFF	0	0	0	0.043	0.007	0.011	0	0	0	0	0	0	0	0	0	0	0	0	0	0.0203333	0	0	0	0
CSAREVEGSPGNTIYF	0	0	0	0.024	0.037	0	0	0	0	0	0	0	0	0	0	0	0	0	0	0.0203333	0	0	0	0
CASSYFGQGAMSNQPQHF	0	0	0	0	0	0.061	0	0	0	0	0	0	0	0	0	0	0	0	0	0.0203333	0	0	0	0
CASRPNGGRNSPLHF	0	0	0	0	0.006	0.055	0	0	0	0	0	0	0	0	0	0	0	0	0	0.0203333	0	0	0	0
CASTSMEAAKNIQYF	0	0	0	0	0.059	0	0	0	0	0	0	0	0	0	0	0	0	0	0	0.0196667	0	0	0	0
CASSEGFSNQPQHF	0	0	0	0	0	0.059	0	0	0	0	0	0	0	0	0	0	0	0	0	0.0196667	0	0	0	0
CGTRTGRSYEQYF	0	0	0	0	0	0.059	0	0	0	0	0	0	0	0	0	0	0	0	0	0.0196667	0	0	0	0
CASSLESGPNYGYTF	0	0	0	0	0.004	0.055	0	0	0	0	0	0	0	0	0	0	0	0	0	0.0196667	0	0	0	0
CSASRDTRAYEQYF	0	0	0	0.058	0	0	0	0	0	0	0	0	0	0	0	0	0	0	0	0.0193333	0	0	0	0
CSATRDASSYNEQFF	0	0	0	0.058	0	0	0	0	0	0	0	0	0	0	0	0	0	0	0	0.0193333	0	0	0	0
CATRGGGAGNQPQHF	0	0	0	0	0.058	0	0	0	0	0	0	0	0	0	0	0	0	0	0	0.0193333	0	0	0	0
CASSERTGGSPYGYTF	0	0	0	0.004	0.044	0.01	0	0	0	0	0	0	0	0	0	0	0	0	0	0.0193333	0	0	0	0
CASSPNRSPGAGEQYF	0	0	0	0.057	0	0	0	0	0	0	0	0	0	0	0	0	0	0	0	0.019	0	0	0	0
CATMSGHTYEQYF	0	0	0	0	0.057	0	0	0	0	0	0	0	0	0	0	0	0	0	0	0.019	0	0	0	0
CASKRTGGGTDTQYF	0	0	0	0	0	0.057	0	0	0	0	0	0	0	0	0	0	0	0	0	0.019	0	0	0	0
CASSQERLAPLNTGELFF	0	0	0	0	0.056	0	0	0	0	0	0	0	0	0	0	0	0	0	0	0.0186667	0	0	0	0
CSARKGAGLGEQFF	0	0	0	0	0.031	0.025	0	0	0	0	0	0	0	0	0	0	0	0	0	0.0186667	0	0	0	0
CASRDSWGIEQYF	0	0	0	0.055	0	0	0	0	0	0	0	0	0	0	0	0	0	0	0	0.0183333	0	0	0	0
CAISESLKNLGGSSYEQYF	0	0	0	0	0.055	0	0	0	0	0	0	0	0	0	0	0	0	0	0	0.0183333	0	0	0	0
CASSLAYEQFF	0	0	0	0.001	0.054	0	0	0	0	0	0	0	0	0	0	0	0	0	0	0.0183333	0	0	0	0
CASRSAWNGNEQFF	0	0	0	0.053	0	0.001	0	0	0	0	0	0	0	0	0	0	0	0	0	0.018	0	0	0	0
CASSQDGFNLGGSYGYTF	0	0	0	0	0.054	0	0	0	0	0	0	0	0	0	0	0	0	0	0	0.018	0	0	0	0
CASSKASSEPRGSEQYF	0	0	0	0	0.051	0	0	0	0	0	0	0	0	0	0	0	0	0	0	0.017	0	0	0	0
CSAPRMRGTEAFF	0	0	0	0	0.051	0	0	0	0	0	0	0	0	0	0	0	0	0	0	0.017	0	0	0	0
CSAPGTLQNIQYF	0	0	0	0	0.051	0	0	0	0	0	0	0	0	0	0	0	0	0	0	0.017	0	0	0	0
CASSLVRPMGGEQFF	0	0	0	0.048	0	0.002	0	0	0	0	0	0	0	0	0	0	0	0	0	0.0166667	0	0	0	0
CASSSSQGALGGYTF	0	0	0	0.049	0	0	0	0	0	0	0	0	0	0	0	0	0	0	0	0.0163333	0	0	0	0
CSAARGTNTGELFF	0	0	0	0.047	0.002	0	0	0	0	0	0	0	0	0	0	0	0	0	0	0.0163333	0	0	0	0
CSARRDSVGAFF	0	0	0	0.048	0	0	0	0	0	0	0	0	0	0	0	0	0	0	0	0.016	0	0	0	0
CSVEDRVQIRTVARWGTEAFF	0	0	0	0	0.048	0	0	0	0	0	0	0	0	0	0	0	0	0	0	0.016	0	0	0	0
CASSGTGLNTEAFF	0	0	0	0	0.047	0.001	0	0	0	0	0	0	0	0	0	0	0	0	0	0.016	0	0	0	0
CATSDTRQGDYNEQFF	0	0	0	0	0	0.048	0	0	0	0	0	0	0	0	0	0	0	0	0	0.016	0	0	0	0
CASSIRGASYEQYF	0	0	0	0.047	0	0	0	0	0	0	0	0	0	0	0	0	0	0	0	0.0156667	0	0	0	0
CSASGLALAKNIQYF	0	0	0	0	0.047	0	0	0	0	0	0	0	0	0	0	0	0	0	0	0.0156667	0	0	0	0
CASSYSSGSLAGQFF	0	0	0	0	0	0.047	0	0	0	0	0	0	0	0	0	0	0	0	0	0.0156667	0	0	0	0
CSATRSAGAYNEQFF	0	0	0	0.046	0	0	0	0	0	0	0	0	0	0	0	0	0	0	0	0.0153333	0	0	0	0
CSSSGREQDNTDTQYF	0	0	0	0.046	0	0	0	0	0	0	0	0	0	0	0	0	0	0	0	0.0153333	0	0	0	0
CASSGIAGRDNEQFF	0	0	0	0.044	0	0.002	0	0	0	0	0	0	0	0	0	0	0	0	0	0.0153333	0	0	0	0
CASSLAGGLVGELFF	0	0	0	0.045	0	0	0	0	0	0	0	0	0	0	0	0	0	0	0	0.015	0	0	0	0
CASSYGGTVYGYTF	0	0	0	0	0.045	0	0	0	0	0	0	0	0	0	0	0	0	0	0	0.015	0	0	0	0
CASSLEGGRNNEQFF	0	0	0	0.044	0	0	0	0	0	0	0	0	0	0	0	0	0	0	0	0.0146667	0	0	0	0
CASSPIAGGLGETQYF	0	0	0	0.044	0	0	0	0	0	0	0	0	0	0	0	0	0	0	0	0.0146667	0	0	0	0
CASSPRDRGVGNEQFF	0	0	0	0	0	0.044	0	0	0	0	0	0	0	0	0	0	0	0	0	0.0146667	0	0	0	0
CSARLGSPPYEQYF	0	0	0	0	0	0.044	0	0	0	0	0	0	0	0	0	0	0	0	0	0.0146667	0	0	0	0
CASSLTGRLNTGELFF	0	0	0	0	0	0.044	0	0	0	0	0	0	0	0	0	0	0	0	0	0.0146667	0	0	0	0
CASSRTLTLGQTEAFF	0	0	0	0	0.043	0	0	0	0	0	0	0	0	0	0	0	0	0	0	0.0143333	0	0	0	0
CSAREGVNQPQHF	0	0	0	0	0	0.043	0	0	0	0	0	0	0	0	0	0	0	0	0	0.0143333	0	0	0	0
CASSIIGQVKNDQYF	0	0	0	0.042	0	0	0	0	0	0	0	0	0	0	0	0	0	0	0	0.014	0	0	0	0
CASSPRLAGAPCPLEQYF	0	0	0	0.042	0	0	0	0	0	0	0	0	0	0	0	0	0	0	0	0.014	0	0	0	0
CASSWGGQGSEAFF	0	0	0	0.042	0	0	0	0	0	0	0	0	0	0	0	0	0	0	0	0.014	0	0	0	0
CSANPSASSYNEQFF	0	0	0	0	0.042	0	0	0	0	0	0	0	0	0	0	0	0	0	0	0.014	0	0	0	0
CASSPQGINTEAFF	0	0	0	0	0.042	0	0	0	0	0	0	0	0	0	0	0	0	0	0	0.014	0	0	0	0
CATSGDRGIGELFF	0	0	0	0	0.041	0	0	0	0	0	0	0	0	0	0	0	0	0	0	0.0136667	0	0	0	0
CASKGSGDFYEQYF	0	0	0	0	0.041	0	0	0	0	0	0	0	0	0	0	0	0	0	0	0.0136667	0	0	0	0
CASSERPGTALSGYTF	0	0	0	0	0.04	0	0	0	0	0	0	0	0	0	0	0	0	0	0	0.0133333	0	0	0	0
CASSPRQRVNTGELFF	0	0	0	0	0	0.04	0	0	0	0	0	0	0	0	0	0	0	0	0	0.0133333	0	0	0	0
CSARDGAGWNEKLFF	0	0	0	0	0	0.04	0	0	0	0	0	0	0	0	0	0	0	0	0	0.0133333	0	0	0	0
CASSESHRPPYEQYF	0	0	0	0	0.038	0	0	0	0	0	0	0	0	0	0	0	0	0	0	0.0126667	0	0	0	0
CASKLDSRESNYGYTF	0	0	0	0	0.038	0	0	0	0	0	0	0	0	0	0	0	0	0	0	0.0126667	0	0	0	0
CASSPAVPYEQYF	0	0	0	0	0.038	0	0	0	0	0	0	0	0	0	0	0	0	0	0	0.0126667	0	0	0	0
CASSVRQGAVYGYTF	0	0	0	0	0.036	0.001	0	0	0	0	0	0	0	0	0	0	0	0	0	0.0123333	0	0	0	0
CATSDPTGGKVRNTGELFF	0	0	0	0	0.036	0	0	0	0	0	0	0	0	0	0	0	0	0	0	0.012	0	0	0	0
CASSYISGRDGGELFF	0	0	0	0	0.035	0	0	0	0	0	0	0	0	0	0	0	0	0	0	0.0116667	0	0	0	0
CASSLAGLNYGYTF	0	0	0	0	0.034	0	0	0	0	0	0	0	0	0	0	0	0	0	0	0.0113333	0	0	0	0
CASSLEREDEQFF	0	0	0	0	0.034	0	0	0	0	0	0	0	0	0	0	0	0	0	0	0.0113333	0	0	0	0
CASSYSSSGRAPNTGELFF	0	0	0	0	0.033	0	0	0	0	0	0	0	0	0	0	0	0	0	0	0.011	0	0	0	0
CASSRGGPGNTIYF	0	0	0	0	0.032	0	0	0	0	0	0	0	0	0	0	0	0	0	0	0.0106667	0	0	0	0
CSAKRDASSYNEQFF	0	0	0	0	0.031	0	0	0	0	0	0	0	0	0	0	0	0	0	0	0.0103333	0	0	0	0
CASSHGVGYTF	0	0	0	0	0.031	0	0	0	0	0	0	0	0	0	0	0	0	0	0	0.0103333	0	0	0	0
CASSSSGQEQFF	0	0	0	0	0.03	0	0	0	0	0	0	0	0	0	0	0	0	0	0	0.01	0	0	0	0
CASSIERQAELGGTEAFF	0	0	0	0	0.028	0.001	0	0	0	0	0	0	0	0	0	0	0	0	0	0.00966667	0	0	0	0
CASSMTGRAPYNEQFF	0	0	0	0	0.028	0	0	0	0	0	0	0	0	0	0	0	0	0	0	0.00933333	0	0	0	0
CASSTLDRGPQHF	0	0	0	0	0.028	0	0	0	0	0	0	0	0	0	0	0	0	0	0	0.00933333	0	0	0	0
CATSQGNQPQHF	0	0	0	0	0	0	0	0	0	0	0	0	0.523	0	0	0	0	0
CASSLGTYTEAFF	0	0	0	0	0	0	0	0	0	0	0	0.006	0.504	0	0	0	0.354	0
CASVQTGTDTQYF	0	0	0	0	0	0	0	0	0	0	0	0	0.5	0	0	0	0	0
CASSEISGLGSGYTF	0	0	0	0	0	0	0	0	0	0	0	0	0.492	0	0	0	0	0
CATSRDTSYNEQFF	0	0	0	0	0	0	0	0	0	0	0	0	0.49	0.096	0	0	0	0
CATSLTGGIETQYF	0	0	0	0	0	0	0	0	0	0	0	0	0.489	0	0	0	0	0
CSARDRVRSNQPQHF	0	0	0	0	0	0	0	0	0	0	0	0	0.455	0	0	0	0	0
CASSPGGGSEKLFF	0	0	0	0	0	0	0	0	0	0	0	0	0.418	0	0	0	0	0
CASRGTSLYEQYF	0	0	0	0	0	0	0	0	0	0	0	0	0.411	0	0.022	0	0	0
CSVTGAYSGNTIYF	0	0	0	0	0	0	0	0	0	0	0	0	0.389	0	0	0	0	0
CASSLTGWDHGYTF	0	0	0.003	0	0	0	0.003	0	0	0	0	0	0.382	0.272	0	0.094	0	0.185
CATSDVNPTDTQYF	0	0	0	0	0	0	0	0	0	0	0	0	0.377	0	0	0	0	0
CASGLVRAGTGGYTF	0	0	0	0	0	0	0	0	0	0	0	0	0.371	0	0	0	0	0
CAWSPGVGEQPQHF	0	0	0	0	0	0	0	0	0	0	0	0	0.334	0.334	0.243	0.049	0	0.215
CASSYSRGSPSSSYEQYF	0	0	0	0	0	0	0	0	0	0	0	0	0.329	0	0	0	0	0
CASSRLAGITDTQYF	0	0	0	0	0	0	0.003	0	0	0	0	0	0.327	0	0	0	0	0
CASSQDLGQNYGYTF	0	0	0	0	0	0	0	0	0	0	0	0	0.318	0	0	0	0	0
CASSLWWERGNIQYF	0	0	0	0	0	0	0	0	0	0	0	0	0.314	0	0	0	0	0
CASSIVRGSQPQHF	0	0	0	0	0	0	0	0.001	0	0	0	0	0.311	0	0.231	0	0	0
CASSLQGAGAFF	0	0	0	0	0	0	0	0	0	0	0	0	0.309	0	0	0	0	1.135
CASSSGPGKTQYF	0	0.007	0	0	0	0	0	0	0	0	0	0	0.309	0	0	0	0	0
CASSGVRGPTGELFF	0	0	0	0	0	0	0	0	0	0.001	0	0	0.277	0	0	0.035	0	0
CASSIRVAGYNEQFF	0	0	0	0	0	0	0	0	0	0	0	0	0.251	0	0	0	0	0
CSASTGSKLFF	0	0	0	0	0	0	0	0.003	0	0	0	0	0.235	0.061	0.059	0	0	0
CASTLAGGPFGELFF	0	0.002	0	0	0	0	0	0	0	0	0.01	0	0.233	0	0.145	0.001	0	0
CASSEVAGETGELFF	0	0.001	0	0	0	0	0	0	0	0.005	0.001	0	0.226	0.29	0.501	0.102	0.173	0.004
CARVIGSGVNTEAFF	0	0	0	0	0	0	0	0	0	0	0	0	0.212	0.202	0.035	0	0	0
CASRSLGGLGTDTQYF	0	0	0	0	0	0	0	0	0	0	0	0	0.207	0	0	0	0	0
CAWTPGHMVQTSYEQYF	0	0	0	0	0	0	0	0	0	0	0	0	0.205	0	0	0	0	0.001
CSANRDSRNTGELFF	0	0	0	0	0	0	0	0	0	0	0	0	0.202	0	0	0	0	0
CASGGGTGSGKLFF	0	0	0	0	0	0	0	0.001	0	0	0.001	0	0.202	0.038	0	0.065	0.021	0.005
CASSENWGGTYEQYF	0	0	0	0	0	0	0	0	0	0	0	0	0.194	0.115	0	0	0	0
CASSRRALETQYF	0	0	0	0	0	0	0	0	0	0	0	0	0.184	0	0	0	0	0
CASSPRLAGSTDTQYF	0	0	0	0	0	0	0	0	0	0	0	0	0.18	0	0	0	0	0
CAWSWLSGPQHF	0	0	0	0	0	0	0	0.001	0	0	0	0	0.167	0.018	0	0	0	0
CASSSHTGGEQFF	0	0	0.001	0	0	0	0	0	0	0.001	0	0	0.165	1.316	0.245	0	0	0
CASSSKRWTSGKLDEQFF	0	0	0	0	0	0	0	0	0	0	0	0	0.162	0	0	0.027	0.017	0.005
CASSPHTGGGGGQPQHF	0	0	0	0	0	0	0	0	0	0	0	0	0.157	0	0	0	0	0
CASSETTGSAGQDSYNEQFF	0	0	0	0	0	0	0.039	0	0	0.01	0.004	0	0.146	0	0.047	0.034	0	0.016
CSARKDRANTEAFF	0	0	0	0	0	0	0	0	0	0	0	0	0.146	0	0	0	0	0
CSANRQSSGANVLTF	0	0	0	0	0	0	0	0	0	0	0	0	0.145	0	0	0	0	0
CASSLGTRTFTDTQYF	0	0	0	0	0	0	0	0	0	0	0	0	0.142	0	0	0	0	0
CASSYWGSPLHF	0	0	0	0	0	0	0	0	0	0	0	0	0.136	0	0	0	0	0
CAWSTLETQYF	0	0	0	0	0	0	0	0	0	0	0	0	0.136	0	0	0	0	0
CASSITTSSYNEQFF	0	0	0	0	0	0	0	0	0	0.008	0.01	0	0.134	0.035	0.273	0.134	0.115	0.147
CASSRGGGNYGYTF	0	0	0	0	0.001	0	0	0	0	0	0	0	0.13	0	0	0	0	0
CASSGGQGSNQPQHF	0	0	0	0	0	0	0	0	0	0	0	0	0.129	0	0	0	0	0
CAISSTLAGYEQFF	0	0	0	0	0	0	0	0	0	0	0	0	0.126	0	0.059	0	0	0
CASSSRQGGEKLFF	0	0	0	0	0.009	0	0	0	0	0	0	0	0.122	0	0	0	0	0
CASNPTGNQPQHF	0	0	0	0	0	0	0	0	0	0	0	0	0.12	0	0	0	0	0
CASRTIGREGQGEQFF	0	0	0	0	0	0	0	0	0	0	0	0	0.118	0	0	0	0	0
CASSRRTGTSGYNEQFF	0	0	0	0	0	0	0	0	0	0	0	0	0.114	0.018	0	0	0	0.034
CATSAASGRGYEQFF	0	0	0	0	0	0	0	0	0	0	0	0	0.113	0	0	0	0	0
CSASAQPGPNTGELFF	0	0	0	0	0	0	0	0.001	0	0	0.008	0.034	0.112	0	0.021	0	0	0
CASSLAGGHVYEQYF	0	0	0	0	0	0	0	0	0	0	0	0	0.111	0	0.203	0.092	0.125	0.123
CASSIRSDEQYF	0	0	0	0	0	0	0	0	0	0	0	0	0.108	0	0	0.057	0	0.067
CAADSWNQPQHF	0	0.014	0	0	0	0	0	0	0	0	0	0	0.107	0	0	0	0	0
CASSVSAGSYNEQFF	0	0	0	0	0	0	0	0	0	0	0	0	0.104	0.076	0.113	0.006	0	0.004
CATSGAGYNEQFF	0	0	0	0	0	0	0	0	0	0	0	0	0.102	0	0	0	0	0
CSATRSGGKNTEAFF	0	0	0	0	0	0	0	0	0	0	0	0	0.1	0	0	0	0	0
CSARSGQGSSYTQYF	0	0	0	0	0	0	0	0	0	0	0	0	0.099	0	0	0	0	0
CSARAGGSGGFNQPQHF	0	0	0.001	0	0	0	0	0	0	0.008	0	0	0.098	0.24	0.289	1.307	0.508	0
CASSERPSTKNIQYF	0	0	0	0	0	0	0	0	0	0	0	0	0.091	0	0	0	0	0
CASGETQYF	0	0	0	0	0	0	0.012	0	0	0	0	0.002	0.09	0.006	0	0	0	0
CASRRDRAETQYF	0	0	0	0	0	0	0	0	0	0	0	0	0.089	0	0	0	0	0
CASSLDRAYGYTF	0	0	0	0	0	0	0	0	0	0	0	0	0.088	0	0	0	0	0
CASSTVRNTEAFF	0	0	0	0	0	0.003	0.012	0	0	0	0	0	0.085	0	0	0	0.001	0
CASSGVAGLTGELFF	0	0	0	0	0	0	0	0	0	0	0	0	0.084	0	0	0	0	0
CSSGGGETQYF	0	0	0	0	0	0	0	0	0	0	0	0	0.082	0	0	0	0	0
CASSAGTRNGYTF	0	0	0	0	0	0	0	0	0	0	0	0	0.082	0	0	0	0	0
CASSADRGLSNQPQHF	0.034	0.017	0.02	0.005	0.006	0.004	0.078	0.103	0.051	0.131	0.144	0.072	0.181	0.026	0.057	0.061	0.03	0.042
CASSLGTSNTDTQYF	0.018	0.021	0.066	0.008	0	0.01	0.016	0.032	0.067	0.071	0.057	0.025	0.107	0	0.006	0	0.002	0.008
CAGRTGPMNTEAFF	0	0	0	0	0	0	0	0	0	0	0	0	0	0.571	0	0	0	0
CASRRQESNQPQHF	0.004	0	0	0	0	0	0	0	0	0	0	0	0	1.1	0	0	0.482	0.306
CASSAGAASNQPQHF	0	0	0	0	0	0	0	0.002	0	0.001	0	0.027	0	0.646	0.215	0.066	0	0.001
CASSFRQGDSTDTQYF	0	0	0	0	0	0	0	0	0	0	0	0	0	0.489	0	0	0	0
CASSIYRANTEAFF	0	0	0	0	0	0	0	0	0	0	0	0	0.039	0.425	0.078	0.353	0.23	0.089
CASSKVRRESQETQYF	0	0.003	0	0	0	0	0	0	0	0.003	0	0	0	2.415	0	0	0	0
CASSLGASGSGELFF	0	0	0	0	0	0	0	0	0	0	0	0	0	0.472	0	0	0	0
CASSLTGQVNSPLHF	0	0	0	0	0	0	0	0	0	0	0	0	0	2.175	0.35	0	0	0
CASSTSGGRNTEAFF	0	0.005	0	0	0	0	0	0	0	0	0	0	0	4.202	0	0	0	0
CASTSWVNEQFF	0	0	0	0	0	0	0	0	0	0	0	0	0	1.052	0	0	0	0
CATRDGGSEQYF	0	0	0	0	0	0	0	0	0	0	0	0	0	0.429	0	0	0	0
CATSRVGQGTYEQYF	0	0	0	0	0	0	0	0	0	0	0	0	0	1.286	0	0	0	0
CAVSSGNQPQHF	0	0	0	0	0	0	0	0	0	0	0	0	0	0.59	0	0	0	0
CSAITGANQPQHF	0	0	0	0	0	0	0	0	0	0	0	0	0	0.52	0.748	0	0	0
CSARRERGSYEQYF	0	0	0	0	0	0	0	0	0	0	0	0	0	0.626	0	0	0	0
CSATRQVSNQPQHF	0	0	0	0	0	0	0	0	0	0	0	0	0	2.296	0	0	0	0
CASSSLPRGEAFF	0	0.004	0	0	0	0	0	0	0	0	0	0	0	0.406	0	0	0	0
CSARDGFTDTQYF	0	0	0.005	0	0	0	0	0	0	0	0	0	0	0.361	0.108	0	0	0
CASSKTANTEAFF	0	0	0	0	0	0	0	0.002	0	0	0	0	0	0.351	0	0	0	0.002
CSAITGVNQPQHF	0	0	0	0	0	0	0	0	0	0	0	0	0	0.335	0	0	0	0
CASSPKLAGSYNEQFF	0	0	0	0	0	0	0	0	0	0	0	0	0	0.32	0	0	0	0
CSAKRGTEAFF	0	0	0	0	0	0	0	0.001	0	0	0	0	0	0.302	0.137	0	0	0
CATSDRIPGQKETQYF	0	0	0	0	0	0	0	0	0	0	0	0	0	0.277	0	0	0	0
CAWSVGQITLVYNEQFF	0	0	0	0	0	0	0	0	0	0	0	0	0	0.274	0	0	0	0
CASSPVRGQETQYF	0	0	0	0	0	0	0	0	0	0	0.002	0	0	0.257	0.024	0	0	0.01
CSARDPRTVQETQYF	0	0	0	0	0	0	0	0	0	0	0	0	0	0.239	0	0	0	0
CAWSPPSGTGELFF	0	0	0	0	0	0	0	0	0	0	0	0	0	0.234	0	0	0	0
CATSPREVAGVETQYF	0	0	0	0	0	0	0	0	0	0	0	0	0	0.217	0	0	0	0
CASSPGTGSNQPQHF	0	0.007	0	0	0	0	0	0	0	0.001	0	0	0	0.216	0	0	0	0
CSAGYRGRNTEAFF	0	0	0	0	0	0	0	0	0	0	0	0	0	0.198	0	0	0	0
CASKGNEQYF	0	0	0	0	0	0	0	0	0	0	0	0	0	0.196	0	0	0	0
CASSYPGRQAQHF	0	0	0	0	0	0	0.003	0	0	0	0	0	0	0.186	0	0	0	0
CASSPLGSSGNTIYF	0	0	0	0	0	0	0	0	0	0	0	0	0	0.185	0.017	0	0	0
CSARVGAGWSGELFF	0	0	0	0	0	0	0	0	0	0	0	0	0.012	0.184	0	0	0	0
CSASGQGNKETQYF	0	0	0	0	0	0	0	0	0	0	0	0	0	0.171	0.181	0	0	0
CSALRGVAGDGETQYF	0	0	0	0	0	0	0	0	0	0	0	0	0	0.167	0	0	0	0
CASSRTRGETQYF	0	0	0	0	0	0	0	0	0	0.002	0	0.001	0	0.166	0	0.343	0.094	0.057
CASSHHRAGANVLTF	0	0	0	0	0	0	0	0	0	0	0	0	0	0.162	0	0	0	0
CASSSGGHQDTQYF	0	0	0	0	0	0	0	0	0	0	0	0	0	0.158	0	0	0	0
CATGRDSVSGYTF	0	0	0	0	0	0	0	0	0	0	0	0	0	0.156	0	0	0	0
CAISDPNQPQHF	0	0	0	0	0	0	0	0	0	0	0	0	0	0.149	0.369	0	0	0
CATSRAVDEQFF	0	0	0	0	0	0	0	0	0	0	0	0	0	0.146	0	0	0	0
CASSLSGAAYEQYF	0	0	0	0	0	0	0	0	0	0	0	0	0	0.142	0.013	0	0	0
CASSTGPRGEQYF	0	0	0	0	0	0	0	0	0.002	0	0	0	0.053	0.14	0	0	0	0
CASSEVTRGGEQFF	0	0	0	0	0	0	0.001	0	0.021	0.015	0.006	0	0.001	0.136	0.106	0.008	0.061	0
CASTSRGPNTEAFF	0	0	0	0	0	0	0	0	0	0	0	0	0	0.131	0	0	0	0
CASSSKVAANTEAFF	0	0	0	0.002	0	0	0	0	0	0	0	0.003	0	0.127	0.147	0	0	0
CAAGRDSAYNEQFF	0	0	0	0	0.002	0.039	0	0.001	0	0	0	0	0	0.125	0.579	0	0	0
CASNIGGSSYNEQFF	0	0	0	0	0	0	0	0.001	0	0	0.002	0	0	0.122	0.007	0	0	0.065
CASSPLGSTYNEQFF	0	0	0	0	0	0	0	0	0	0	0	0	0	0.121	0.035	0	0	0
CASSLGGISGNTIYF	0	0	0	0	0	0	0	0	0	0	0	0	0	0.12	0	0	0	0
CASGFPSSYNSPLHF	0	0	0	0	0	0	0.001	0	0	0	0	0	0	0.118	0	0	0	0
CASSLRRDNEKLFF	0	0	0	0	0	0	0	0	0	0	0	0	0	0.113	0	0	0	0
CASSLYRDTEAFF	0	0.004	0	0	0	0	0	0	0	0	0	0.001	0	0.107	0	0	0	0
CASSETRISNTGELFF	0	0	0	0	0	0	0	0	0	0	0	0	0	0.106	0	0	0	0.038
CASSSSGRATGELFF	0	0	0	0	0	0	0	0.004	0	0	0	0	0	0.106	0	0	0.023	0
CASSLDPFFYEQYF	0	0	0.008	0.001	0	0	0	0	0.003	0.003	0.001	0.001	0.017	0.105	0	0	0	0
CASSPRGRGLRTEAFF	0	0	0	0	0	0	0	0	0	0	0	0	0	0.105	0	0	0	0
CAWSLAGLPTQYF	0.004	0	0.001	0	0	0	0	0	0	0.003	0	0	0	0.124	0.111	0	0.189	0
CASSLVGSSYNEQFF	0	0.001	0	0	0	0	0	0.003	0	0.002	0.001	0.002	0	0.099	0.078	0	0	0
CASSAVTSSYNEQFF	0	0	0	0	0	0	0	0	0	0.003	0	0	0	0.081	0.003	0.073	0.046	0.167
CSARDGTDTQYF	0	0	0	0	0	0	0	0	0	0	0	0.005	0	0.081	0	0	0	0
CASSRDRSNGYTF	0	0	0	0	0	0	0	0	0	0	0	0	0	0.08	0	0	0	0
CASSPLLAGPKDTQYF	0	0	0	0	0	0	0	0	0	0	0	0	0	0.071	0.041	0	0	0
CSAPTTSQSNTEAFF	0	0	0	0	0	0	0	0	0	0	0	0	0	0.069	0	0.037	0	0
CASNRQGGNQPQHF	0	0	0	0	0	0	0	0	0	0	0	0	0	0.068	1.541	0	0	0
CASSQRLAGDNEQFF	0	0	0	0	0	0	0	0	0	0	0	0	0	0.067	0	0	0	0
CASSEVRGQTGELFF	0	0	0	0	0.001	0	0	0	0	0	0.039	0	0.013	0.064	0.1	0.085	0.155	0
CASGHWQFTSGSSTDTQYF	0	0	0	0	0	0	0.001	0	0	0.001	0.004	0	0	0.065	0.043	0.052	0.047	0.033
CASSPNRETEAFF	0	0	0	0	0	0	0	0	0	0	0	0	0.016	0.059	0.026	0.009	0	0
CAVGTGPYNEQFF	0	0	0	0	0	0	0	0	0	0	0	0	0	0.056	0	0	0	0
CASTKRLAGVADTQYF	0	0	0	0	0	0	0	0	0	0	0	0	0	0.053	0	0	0	0
CSASPGQSSGNTIYF	0	0	0	0	0	0	0	0	0	0	0	0	0	0.052	0	0	0	0
CSARAVTGRNSPLHF	0	0	0	0	0	0	0	0	0	0	0	0	0	0.05	0	0	0	0
CASSLGDTTGELFF	0	0	0	0	0	0	0	0	0	0	0	0	0.017	0.049	0	0	0.055	0
CATSRDFAGTSSQHF	0	0	0	0	0	0	0	0	0	0	0	0.029	0	0.049	0	0	0	0
CASSPTGTYEQYF	0.002	0	0	0	0	0	0	0	0	0	0	0.001	0	0.055	0	0	0	0
CASSSLGTGNLETQYF	0	0	0	0	0	0	0	0	0	0	0	0	0	0.044	0	0	0	0
CASSQEPKYTGELFF	0	0	0	0	0	0	0	0	0	0	0	0	0	0.043	0	0	0	0
CASSIGQASNQPQHF	0	0	0	0	0	0	0	0	0	0	0	0	0	0.043	0	0	0	0
CASSQGNTIYF	0	0	0.005	0	0.011	0.004	0	0	0.023	0	0.039	0	0.041	0.042	0	0	0	0
CSARDLGRSLPDEQFF	0.001	0	0	0	0	0	0	0	0	0	0	0	0.006	0.044	0.002	0	0	0.002
CSLSRGHEQFF	0.004	0.004	0.001	0.002	0.004	0	0.001	0.004	0.001	0.006	0.011	0	0.004	0.054	0.013	0.001	0.002	0.001
CASRGWGSSYEQYF	0	0	0	0	0	0	0	0.001	0	0	0	0	0	0	0.579	0	0	0
CASSIGNPQPQHF	0	0	0	0	0	0	0	0	0	0	0	0	0	0	0.601	0	0	0
CASSRRERSSPLHF	0	0	0	0	0	0	0	0.001	0	0	0	0	0	0	0.984	0	0	0
CASSYSTGRVTYEQYF	0	0	0	0	0	0	0	0	0	0	0	0	0	0	0.623	0	0	0
CATQAGNQPQHF	0	0	0	0	0	0	0	0.001	0	0	0	0	0	0	0.696	0	0	0
CATSRDLGFSGANVLTF	0	0	0	0	0	0	0	0	0	0	0	0	0	0	0.617	0	0	0
CATSRDPDRKGTQYF	0	0	0	0	0	0	0	0.002	0	0	0	0	0	0	3.676	0	0	0
CATSRKGPNTGELFF	0	0	0	0	0.002	0	0	0.001	0	0	0	0	0	0	2.615	0	0	0
CAWSSGGNQPQHF	0	0	0	0	0	0	0	0	0	0	0	0	0	0	0.488	0	0	0
CSASLAEYNEQFF	0	0	0	0	0	0	0	0	0	0	0	0	0	0	0.381	0	0	0
CASSRDRGRRETQYF	0	0	0	0	0	0	0.002	0	0	0	0	0	0	0	0.367	0	0	0
CATSRDRKTGREYF	0	0	0	0.004	0	0	0	0.004	0	0	0	0	0	0	0.359	0.001	0	0
CASSPSRDTVGGTQYF	0	0	0	0	0	0	0	0	0	0	0	0	0.022	0	0.315	0	0	0
CSASRGGRVADTQYF	0	0	0	0	0	0	0	0	0	0	0	0	0	0	0.311	0	0	0
CASSEARLYGELFF	0	0	0	0	0	0	0	0	0	0	0	0.01	0	0	0.291	0.088	0.155	0
CASSIGLFDGTQYF	0	0	0	0	0	0	0	0	0	0	0	0	0	0	0.255	0	0	0
CASSLRLPASAGELFF	0	0	0	0	0	0	0	0	0	0	0	0	0	0	0.239	0	0	0
CASSLSQGFSYEQYF	0	0	0	0	0	0	0	0	0	0	0	0	0.002	0	0.223	0	0	0
CAWSQGNSENQPQHF	0	0	0	0	0.001	0	0	0	0	0	0	0.002	0	0	0.222	0	0	0
CAWSVALRYGYTF	0	0	0	0	0	0	0	0	0	0	0	0	0	0	0.22	0	0	0
CSASYSAGNTIYF	0	0	0	0	0	0	0	0	0	0	0	0	0	0	0.212	0	0	0
CAWSKGAIVQVIYEQYF	0	0	0	0	0	0	0	0	0	0	0	0	0	0.028	0.206	0.124	0	0.022
CASTSAGGYGYTF	0	0	0	0	0	0	0	0	0	0	0	0	0	0	0.199	0	0	0
CASSVGTGGAGELFF	0	0	0	0	0	0	0	0	0	0	0	0	0	0	0.197	0	0	0
CASSETRGQFGELFF	0	0	0	0.001	0	0	0	0	0	0.005	0	0	0	0	0.196	0.078	0.061	0.254
CATSATSGLATGELFF	0	0	0	0	0	0	0	0	0	0	0	0	0	0	0.194	0	0	0
CASSFLDSRSNQPQHF	0	0	0	0	0	0	0	0	0	0	0	0	0	0	0.193	0	0	0
CSARDRPLGPQHF	0	0	0	0	0	0	0	0	0	0	0	0	0	0	0.189	0	0	0
CASSLLAGGSTDTQYF	0	0	0	0	0	0	0	0	0	0	0	0	0	0	0.19	0	0	0
CASTTAPKGDQPQHF	0	0	0	0	0	0	0	0	0	0	0	0	0	0	0.173	0	0	0
CASSLLQPMNTEAFF	0	0	0	0	0	0	0	0	0	0	0	0	0	0	0.173	0	0	0
CASSSINRGGLAKNIQYF	0	0	0	0	0	0	0	0	0	0	0	0	0	0	0.173	0	0	0
CSARNRLANFNEQFF	0	0	0	0	0	0	0	0	0	0	0	0	0	0	0.168	0	0	0
CASSLGQASNQPQHF	0	0	0	0	0	0	0	0.008	0	0	0	0	0	0	0.167	0	0	0
CASRREPFSTDTQYF	0	0	0	0	0	0	0	0	0	0	0	0	0	0	0.161	0	0	0
CASRLGQGAWYEQYF	0	0	0	0	0	0	0	0	0	0	0	0	0	0	0.148	0	0	0
CASSEVRGSLTGELFF	0	0	0	0	0	0	0	0	0	0	0	0	0	0	0.148	0	0	0
CASSLTGGVNTEAFF	0	0	0	0	0	0	0	0	0	0	0	0	0	0	0.148	0	0.004	0
CASSPEPRGNQPQHF	0	0	0	0	0	0	0	0	0	0	0	0	0	0	0.146	0	0	0
CASSYSPGSRQPQHF	0	0	0	0	0	0	0	0	0	0	0	0	0	0	0.138	0	0	0
CATSDLGGPTDTQYF	0	0	0	0	0	0.002	0	0	0	0.003	0	0	0	0	0.134	0	0	0
CASSSGGSSYNEQFF	0.002	0	0	0	0	0	0	0	0	0	0	0	0	0	0.144	0	0	0
CASSIKISGGARGYTF	0	0	0	0	0	0	0	0	0	0	0	0	0	0	0.13	0	0	0
CASSSVMSTEAFF	0	0	0	0	0	0	0	0	0	0	0	0	0	0	0.128	0	0	0
CASMKSQAGELFF	0	0	0	0	0	0	0	0	0	0	0	0	0	0	0.127	0	0	0
CASSLEGRGSYEQYF	0	0	0	0	0	0	0	0	0	0	0	0.002	0.065	0.029	0.125	0.053	0.088	0
CASSLKQGGTEAFF	0	0	0	0	0	0	0	0	0	0	0	0	0	0	0.121	0	0	0
CASSEARGGSGRQHF	0	0	0	0	0	0	0	0.001	0	0	0	0	0	0	0.105	0	0	0
CASSFRRGRSMNTEAFF	0	0	0	0	0	0	0	0	0	0	0	0	0	0	0.104	0	0	0
CSARLAGVTDTQYF	0	0	0	0	0	0	0	0	0	0	0	0	0	0.008	0.098	0.004	0	0
CASSLVAGETQYF	0	0	0	0	0	0	0	0	0	0	0	0	0	0	0.098	0	0	0
CSANKGGWTEAFF	0	0	0	0	0	0	0	0	0	0	0	0	0	0	0.091	0	0	0
CASSASAGNQPQHF	0	0	0	0	0	0	0	0	0	0	0	0	0	0	0.088	0	0	0
CASSEVRGQETQYF	0	0	0	0	0	0	0	0	0	0	0	0	0	0	0.088	0	0	0
CSAQILGTYNEQFF	0	0	0	0	0	0	0	0	0	0	0	0	0	0	0.087	0	0	0
CSATSGRHSSYEQYF	0	0	0	0	0	0	0	0	0	0	0	0	0.022	0.033	0.087	0.004	0	0
CASRRDDSYEQYF	0	0	0	0	0	0	0	0	0	0	0	0	0	0	0.08	0	0	0
CSASGQGDTEAFF	0	0	0	0	0	0	0	0	0	0	0	0	0	0	0.077	0	0	0
CAWSVLGKLFF	0	0	0	0	0	0	0	0	0	0	0	0	0	0	0.075	0	0	0
CSAGTSGRWETQYF	0	0	0	0	0	0	0	0	0	0	0	0	0	0	0.073	0	0	0
CATSRDLKNNEQFF	0	0	0	0	0	0	0	0	0	0	0	0	0	0	0.072	0	0	0
CSARDIGRNLGWEFF	0	0	0	0	0	0	0	0	0	0	0	0	0	0	0.072	0	0	0
CASSILAGGPTDTQYF	0	0	0.001	0	0	0	0.006	0	0.003	0	0	0	0.019	0	0.068	0.01	0.024	0.013
CASSLVKPYEQYF	0	0	0	0	0	0	0	0	0	0	0	0	0	0	0.067	0	0	0
CAWSRGAIAMNTEAFF	0	0	0	0	0	0	0	0	0	0.001	0	0	0	0	0.067	0	0.366	0
CSAAPPEAFF	0	0	0	0	0	0	0	0	0	0	0	0	0	0	0.064	0	0	0.067
CSARLSGRAVDEQFF	0	0	0	0	0	0	0	0	0	0	0	0	0	0	0.062	0	0	0
CSAPGRTKDIQYF	0	0	0	0	0	0	0	0	0	0	0	0	0	0	0.059	0	0	0
CASSWGDGTGELFF	0	0	0	0	0	0	0	0	0	0	0	0	0	0	0.058	0	0.09	0.475
CASSKMGSSGNTIYF	0	0	0	0	0	0	0	0	0	0	0	0	0	0	0.058	0	0	0
CATRGHFDEKLFF	0	0	0	0	0	0	0	0	0	0	0	0	0	0	0.057	0	0	0
CASSYSTGGGNTIYF	0	0	0	0	0	0	0	0	0	0	0	0	0	0	0.056	0	0	0
CASTSRTNEQYF	0	0	0	0	0	0	0	0	0	0	0	0	0	0	0.056	0	0.273	0
CASSKDRVNYGYTF	0	0	0	0	0	0	0	0	0	0	0	0	0	0	0.056	0	0	0
CASSQGTASNQPQHF	0	0	0	0	0	0	0	0	0	0	0	0	0	0	0.053	0	0	0
CASSEKTGDTIYF	0	0	0	0	0	0	0	0	0	0	0	0	0	0	0.053	0	0	0
CASSHFNTEAFF	0	0	0	0	0	0	0	0	0	0	0	0.01	0	0	0.053	0	0	0
CASSWDRVVSFF	0	0	0	0	0	0	0.003	0	0	0	0	0	0	0	0.053	0.21	0.341	0.186
CASSILGTSGDQYF	0	0	0	0	0	0	0	0	0	0	0	0	0	0	0.048	0	0	0
CASSVDLLYGYTF	0	0	0.001	0	0	0	0	0	0.001	0	0	0	0.009	0	0.048	0	0	0
CASTIAGFANYGYTF	0	0	0	0	0	0	0	0	0	0	0	0	0	0	0.05	0.006	0	0
CAITVNRAGAGEAFF	0	0	0	0	0	0	0	0	0	0	0	0	0	0	0.047	0	0	0
CATSARGGGELFF	0	0	0	0	0	0	0	0	0	0	0	0	0	0	0.047	0	0	0
CSARGAWEEKLFF	0	0	0	0	0	0	0	0	0	0	0	0	0	0.026	0.047	0	0	0
CASSEVQGRDNEQFF	0	0	0	0	0	0	0	0	0	0	0	0	0.044	0	0.047	0	0	0.012
CASIPTLGGVGTGELFF	0	0	0	0	0	0	0	0	0	0	0	0	0	0	0.047	0	0	0
CASSESATVQGYTF	0	0	0.004	0	0.004	0	0	0.001	0	0	0	0	0	0	0.047	0	0	0
CSARDVRENGDTQYF	0	0	0	0	0	0	0	0	0	0	0	0	0	0	0.043	0	0	0
CASRGDRDENQPQHF	0	0	0	0	0	0	0	0	0	0	0	0	0	0	0.043	0	0	0
CASSWSKEAIRDEQYF	0	0	0	0	0	0	0	0	0.006	0	0	0	0	0	0.042	0	0	0
CASTQGGGPRGAQHF	0	0	0	0	0	0	0	0	0	0	0	0	0	0	0.042	0	0	0
CATSESYKNIQYF	0	0	0	0	0	0	0	0	0	0	0	0	0	0	0.041	0	0	0
CSARDPDGPGGYEQYF	0.002	0	0	0	0	0	0.004	0.001	0	0	0	0	0.001	0	0.046	0.004	0	0.002
CATSDPGGLNQPQHF	0.007	0.034	0.025	0.01	0.008	0.018	0.011	0.05	0.027	0.015	0.005	0.03	0	0.015	0.049	0.004	0.036	0.015
CASDGGFGYGYTF	0	0.001	0	0	0	0	0	0	0	0	0	0	0	0	0	0.459	0	0.08
CASIQAAGTEAFF	0	0	0	0	0	0	0	0	0	0	0	0	0	0	0	0.776	0	0
CASRDPANQPQHF	0	0	0	0	0	0	0	0	0	0	0	0	0	0	0	0.479	0	0
CASRGQGHWNTEAFF	0	0	0.001	0.002	0	0	0	0	0	0.001	0	0	0.005	0	0.006	0.458	1.82	2.025
CASRGQGSWNTEAFF	0	0	0	0	0	0	0	0	0	0	0	0	0	0	0	1.08	0	0.158
CASRNPWGASNQPQHF	0	0	0	0	0	0	0.001	0	0	0	0	0	0.006	0	0	1.409	0.379	0.302
CASSEVDTQYF	0	0	0	0	0	0	0	0	0	0	0.006	0	0	0	0	0.622	0	0
CASSFRGEETQYF	0	0.006	0	0	0	0	0	0	0	0.006	0	0.003	0.004	0	0	0.985	0	0
CASSGRRYNEQFF	0	0	0	0	0	0	0	0	0	0	0	0.001	0	0	0	0.807	0.298	0.061
CASSIDPTGWIETQYF	0	0	0	0	0	0	0	0	0	0	0	0	0	0	0	0.62	0	0
CASSLGLAGGGGSYEQYF	0	0	0.002	0	0	0	0	0.002	0	0	0.003	0.009	0	0	0	0.792	0.701	0.027
CASSNLNESHQPQHF	0	0	0	0	0	0	0	0	0	0	0	0	0	0	0	0.483	0	0.329
CASSQDRAETQYF	0	0.002	0	0	0	0	0	0	0	0	0	0	0	0	0	0.79	0	0
CASSSTDTQYF	0	0	0.003	0	0	0.001	0	0.003	0.003	0	0	0	0	0	0	1.218	0.006	0.011
CATSDWTSGTTDTQYF	0	0	0	0	0	0	0	0	0	0	0	0	0	0	0	0.447	0	0
CATSRDLLAGGGNEQFF	0	0	0	0	0	0	0	0	0	0.001	0	0	0	0	0	0.417	0.357	0.16
CSAGTESSNQPQHF	0	0	0	0	0	0	0.001	0	0	0	0	0	0	0	0	1.074	0	0
CSAMGLAGEPDTQYF	0	0	0	0	0	0	0	0	0	0	0	0	0	0	0	0.489	0	0
CSARDGGAVGYTF	0	0	0	0	0	0	0	0	0	0	0	0	0	0	0	1.397	0	0
CSARPRGDTEAFF	0	0	0	0	0	0	0.001	0	0	0	0	0	0	0	0	0.617	0	0
CSGSRGYEQYF	0	0	0.001	0	0	0	0.001	0	0	0	0.003	0.001	0.001	0.001	0	0.894	0.631	0.445
CSVKGTGNYNEQFF	0	0	0	0	0	0	0	0	0	0	0	0	0	0	0	0.697	0	0
CASRGDRGDIGLHF	0	0	0	0	0	0	0	0	0	0	0	0	0	0	0	0.388	0	0
CASRGTGRKGTQYF	0	0	0	0	0	0	0	0	0	0	0	0	0	0	0	0.387	0	0
CASSSGLGYNSPLHF	0	0	0	0	0	0	0	0	0	0	0	0	0	0	0	0.386	0	0.473
CSALGTSSGRQTQYF	0	0	0	0	0	0	0.001	0	0	0	0	0	0	0	0	0.378	0	0
CASNSVRFNSPLHF	0	0	0	0	0	0	0	0	0	0	0	0	0	0	0	0.377	0	0
CASSLGDFYQANYGYTF	0	0	0	0	0	0	0.001	0	0	0	0	0	0	0	0	0.371	0	0
CASSPDATQAGGYGYTF	0	0	0	0	0	0	0	0	0	0	0	0	0	0	0	0.354	0	0
CASSYRGATGELFF	0	0	0	0	0	0	0	0	0	0	0	0	0	0	0.002	0.35	0	0.284
CASSLEGATMNTEAFF	0	0	0	0	0	0	0	0	0	0	0	0	0	0	0	0.343	0	0
CASSLGGIETQYF	0	0	0	0	0	0	0	0	0	0	0	0	0	0	0	0.327	0.516	0
CSAPREGNQETQYF	0	0	0	0	0	0	0	0	0	0	0	0	0	0	0	0.313	0	0
CASSLLTEITF	0.006	0.001	0.005	0	0.003	0.002	0.003	0.002	0.001	0.003	0.002	0	0	0.001	0.002	0.347	0.43	0.546
CASSLGTGGVAGYTF	0	0	0	0	0	0	0	0	0	0	0	0	0	0	0	0.31	0	0
CASSPSGETQYF	0	0	0	0	0	0	0	0	0	0	0	0	0	0	0	0.286	0	0
CASSSSATGNTEAFF	0	0	0	0	0	0	0	0	0	0	0	0	0	0	0	0.266	0	0
CASSGIRGGTGELFF	0	0	0	0	0	0	0	0	0	0	0	0	0	0	0.039	0.253	0	0
CATSDSAGDMTQPQHF	0	0	0	0	0	0	0	0	0	0	0	0	0	0	0	0.252	0	0
CASSLAGNQPQHF	0	0	0.001	0	0	0	0.001	0	0	0.003	0	0	0	0	0	0.252	1.147	2.324
CASSSQGYTEAFF	0	0	0	0	0	0	0	0	0	0	0	0	0	0	0.005	0.238	0	0
CASRSTRLGDQPQHF	0	0	0	0	0	0	0	0	0	0	0	0.009	0	0	0	0.232	0	0
CASSQDDLAGTEQFF	0	0	0	0	0	0	0	0	0	0	0	0	0	0	0	0.226	0.001	0.023
CASSRDRGNTIYF	0	0	0	0	0	0	0	0	0	0	0	0	0	0	0	0.221	0	0.11
CASSLGPYNSPLHF	0.02	0.017	0.012	0.005	0.001	0.007	0.013	0.02	0.003	0.02	0.02	0.022	0.008	0.003	0.024	0.305	1.491	0.011
CASSEGVYTQYF	0	0	0.006	0	0	0	0.001	0	0	0.001	0	0	0	0.006	0	0.219	0.131	0.245
CASSSGGFNTGELFF	0	0	0	0	0	0	0	0	0	0	0	0	0	0	0	0.216	0	0
CASSRDRAPYGYTF	0	0	0	0	0	0	0	0	0	0.001	0	0	0	0	0.005	0.204	0.543	0
CATSTRGPNQPQHF	0	0.012	0.017	0.004	0	0.001	0.001	0	0	0	0	0.027	0	0.006	0	0.203	0.408	0.45
CASSIDLHSLYQPQHF	0	0	0	0	0	0	0.001	0	0	0	0	0	0	0	0	0.193	0	0
CATSDFRVSSYNEQFF	0	0	0.002	0	0	0	0	0	0	0	0	0	0	0	0	0.187	0	0
CASSSFTPSNTEAFF	0	0	0	0	0	0	0	0	0	0	0	0	0	0	0	0.179	0	0
CASSPGARETQYF	0	0	0	0.002	0	0	0.001	0	0	0	0	0	0	0	0	0.178	0	0
CASSEGQTLRGYTF	0	0	0	0	0	0	0	0	0	0.003	0	0	0	0	0	0.171	0	0.056
CASTQADLYEQYF	0	0.001	0.004	0	0	0.003	0.006	0	0	0.044	0.053	0.01	0	0.001	0.002	0.171	0	0
CSAVSGYTYEQYF	0	0	0	0	0	0	0	0	0	0	0	0	0	0	0	0.168	0.122	0
CASSPRVVSYGYTF	0	0	0	0	0	0	0	0	0	0	0	0	0	0	0	0.168	0	0
CSAIIGGMGSNQPQHF	0	0	0	0	0	0	0	0	0	0	0	0	0	0	0	0.167	0	0
CASSYSTGAQNTEAFF	0	0	0	0	0	0	0	0	0	0	0	0	0	0	0	0.161	0	0
CSAPGLAGFQETQYF	0.002	0	0	0.004	0	0.003	0	0.005	0	0.007	0	0.003	0	0	0	0.173	0.811	0.296
CASSSGPPGTGNTIYF	0	0	0	0	0	0	0	0	0	0	0	0	0	0	0.009	0.16	0.089	0.202
CASKQGTANQPQHF	0	0	0	0	0	0	0	0	0	0	0	0	0	0	0	0.155	0	0
CATSDPGLAGGPPDTQYF	0	0	0	0	0	0	0	0	0	0	0	0	0	0	0	0.153	0.057	0
CASTSYSNQPQHF	0	0	0	0	0	0	0	0	0	0	0	0	0	0	0	0.15	0	0
CASRPGQQAYGYTF	0	0	0	0	0	0	0	0	0	0	0	0	0	0	0	0.146	0	0
CASSLGPSLPEAFF	0	0	0	0	0	0	0	0	0	0	0	0	0	0	0	0.137	0	0
CASSDGGTAKNIQYF	0	0	0	0	0	0	0	0	0	0	0	0	0	0	0	0.137	0.012	0.002
CASSLGRTGASYTEAFF	0	0	0.002	0	0	0	0	0	0	0.002	0	0.002	0	0	0	0.134	0	0.234
CSAIPGTGMNTEAFF	0	0	0	0	0	0	0	0	0	0	0	0	0	0	0	0.133	0	0
CAWSFHFSGANVLTF	0	0	0	0	0	0	0.002	0	0	0	0	0	0	0	0	0.132	0	0
CSVERGGSSYTF	0	0	0	0	0	0	0	0	0	0	0	0	0	0	0	0.13	0	0
CASSLGTQETQYF	0	0	0	0	0	0	0	0	0	0	0	0	0	0	0	0.129	0	0
CASSGFGQSSYEQYF	0	0	0	0	0	0	0	0	0	0	0	0	0	0	0	0.128	0	0
CSASLLGNQPQHF	0	0	0	0	0	0	0	0	0	0	0	0	0	0	0	0.127	0	0
CASSRQGANVLTF	0	0	0	0	0	0	0	0	0	0	0	0	0	0	0	0.127	0	0
CATSPTGLAVSYNEQFF	0	0	0	0	0	0	0	0	0	0	0	0	0	0	0	0.122	0	0
CASSLAFGAYSPLHF	0	0	0	0	0	0	0	0	0	0	0.01	0	0	0	0	0.121	0	0
CASSQGTPRDQPQHF	0	0	0	0	0	0	0	0	0	0.01	0	0	0	0	0	0.117	0.488	0
CAIQQGGSTDTQYF	0	0	0	0	0	0	0	0	0	0	0	0	0	0	0	0.114	0	0
CSASNPGAEAFF	0	0	0	0	0	0	0	0	0	0	0	0	0	0	0	0.114	0.006	0
CASRPTSGTVYEQYF	0	0.001	0	0	0	0	0	0	0	0	0	0	0	0	0	0.111	0.03	0
CSARVLAGGSYEQYF	0.003	0.002	0.01	0.004	0.003	0	0.002	0.002	0	0.001	0.004	0.005	0.014	0.002	0.008	0.123	0.076	0.191
CASSIGPYQPQHF	0	0	0	0	0	0	0	0	0	0	0	0	0	0	0	0.102	0	0
CASSLGLGGTDTQYF	0	0	0	0	0	0	0	0	0	0	0	0	0	0	0	0.101	0	0
CASSQDRVGGMLSGANVLTF	0	0	0	0	0	0	0	0	0	0	0	0	0	0	0	0.101	0.017	0.065
CSAGTGEPNYGYTF	0	0.01	0	0	0	0	0	0	0	0	0	0	0	0	0	0.099	0	0
CASSPKETQYF	0	0	0	0	0	0	0	0	0.002	0.007	0	0.001	0	0	0	0.099	0	0.026
CATSDGQGRDEQYF	0	0	0	0	0	0	0	0	0	0	0	0	0	0	0	0.099	0	0
CSARHLTSGRGNEQFF	0	0	0	0	0	0	0.001	0	0	0	0	0	0	0	0	0.098	0	0
CSASPLAGGGDTQYF	0	0	0	0	0	0.002	0	0	0	0	0	0.005	0	0	0	0.098	0	0
CASNRAGGDQETQYF	0	0	0	0	0	0	0	0	0	0	0	0	0	0	0	0.097	0	0
CASSRGLSYEQYF	0	0	0	0	0	0	0	0	0	0	0	0	0	0	0	0.09	0	0
CSARGQWDSPLHF	0	0	0	0	0	0	0	0	0	0	0	0	0	0	0	0.09	0	0
CASSRPTDQPQHF	0	0	0	0	0	0	0	0	0	0	0	0	0	0	0	0.089	0	0
CSANHDRHLEAFF	0	0	0	0	0	0	0	0	0	0	0	0	0	0	0	0.088	0	0
CASSYSGTGGSYGYTF	0	0	0	0	0	0	0	0	0	0	0	0	0	0	0	0.086	0	0
CSASQVGTEAFF	0	0	0	0	0	0	0	0	0	0	0	0	0	0	0	0.086	0	0
CSARDTGGSPLHF	0	0	0	0	0	0	0	0.012	0	0	0	0	0	0	0	0.085	0.034	0
CASSGQGGGYTF	0	0	0	0	0	0	0	0	0	0	0	0	0	0	0	0.085	0	0
CASSLLQPTDTQYF	0	0	0	0	0	0	0	0	0	0	0	0	0	0	0	0.082	0	0
CASSLKGQPSYEQYF	0	0	0	0	0	0	0	0	0	0	0	0	0	0	0	0.079	0	0
CASTMNRDPAFF	0	0	0	0	0	0	0	0	0	0	0	0	0	0	0	0.078	0	0
CSARDLTVNYGYTF	0	0	0.006	0	0	0	0	0	0	0	0	0	0	0.009	0	0.078	0	0.009
CASRQSSGVNNEQFF	0	0	0	0	0	0	0	0	0	0	0	0	0	0	0	0.073	0	0
CASSPTGGTPENEQFF	0	0	0	0	0	0	0	0	0	0	0	0	0	0	0	0.071	0	0
CASSVINGELFF	0	0	0	0	0	0	0	0	0	0	0	0	0	0	0	0.07	0.04	0
CASRKTSASSYNEQFF	0	0	0	0	0	0	0	0	0	0	0	0	0	0	0	0.068	0	0
CASSPPSYNEQFF	0	0	0	0	0	0	0	0	0	0	0.001	0	0	0	0	0.067	0.006	0
CASSFSTRNTEAFF	0	0	0	0	0	0	0	0	0	0	0	0	0	0	0	0.064	0	0
CASSLQGYYNEQFF	0	0	0	0	0	0	0	0	0	0	0	0	0	0	0	0.064	0	0
CASAGGGSNQPQHF	0	0	0	0	0	0	0	0	0	0	0	0	0	0	0	0.063	0	0
CSARAAAGAYNEQFF	0	0	0	0	0	0	0.001	0	0	0	0	0	0	0	0	0.062	0	0.001
CASSTRETQYF	0	0	0	0	0	0	0	0	0	0	0	0	0	0.004	0	0.061	0	0.154
CSAVGGGNTEAFF	0	0	0	0	0	0	0	0	0	0	0	0	0	0	0	0.061	0	0
CASRLTGTGGTEAFF	0	0	0	0	0.001	0	0	0	0	0	0	0	0	0	0	0.058	0	0.481
CASSPAGAGLWVDQETQYF	0	0	0	0	0	0	0	0	0	0	0	0	0	0	0	0.057	0	0
CASSMTSGFTGELFF	0	0	0	0	0	0	0	0	0	0	0	0	0.021	0	0	0.056	0	0.021
CASTRLGQDNSPLHF	0	0	0	0	0	0	0	0	0	0	0	0	0	0	0	0.056	0	0
CAWSRGSGQGAYGYTF	0	0	0	0	0	0	0	0	0	0	0	0	0	0	0	0.055	0	0
CASSAAAAGGMLYEQYF	0	0	0	0	0	0	0	0	0	0	0	0	0	0	0	0.054	0	0
CASSETREGTGELFF	0	0	0	0	0	0	0	0	0	0	0	0	0	0	0	0.054	0	0
CASSPPGAGQGAQYF	0	0	0	0	0	0	0	0.003	0	0	0	0	0	0	0.004	0.054	0	0
CASSARSWGDEQFF	0	0	0	0	0	0	0	0	0	0	0	0	0	0	0.003	0.052	0	0
CSVSKLGNEQYF	0	0	0	0	0	0	0	0	0	0	0	0	0	0	0	0.052	0	0
CASSGRRSLAKNIQYF	0	0	0	0	0	0	0	0	0	0	0	0	0	0	0	0.052	0	0
CALAGAYNEQFF	0	0	0	0	0	0	0	0	0	0	0	0	0	0	0	0.051	0	0
CASTREGLNTEAFF	0	0.004	0	0	0	0	0	0	0	0	0	0	0	0	0	0.051	0	0
CASRKTSGRRNNEQFF	0	0	0	0	0	0	0	0	0	0	0	0	0	0	0	0.049	0	0
CSARKGAGDSNQPQHF	0.006	0.006	0.025	0	0.002	0.008	0.006	0.006	0	0.047	0.023	0.039	0	0	0	0.071	0.01	0.01
CASTHGLAGGRGSYNEQFF	0	0	0.001	0	0.001	0	0.001	0.002	0	0.001	0	0	0	0.001	0	0.048	0.019	0.017
CSASTPVSSYNEQFF	0	0	0	0	0	0	0	0	0	0	0	0	0	0	0	0.047	0	0
CASKSNGSNQPQHF	0	0.001	0.006	0	0.004	0	0	0	0	0	0.008	0	0	0	0	0.046	0	0
CASSLAGGNEQYF	0	0	0	0	0	0	0	0	0.002	0	0	0	0	0	0	0.045	0	0
CASSQEGRESGYTF	0	0	0.003	0	0	0	0	0	0	0	0	0	0	0	0	0.044	0	0
CSARQGAGNNEKLFF	0	0	0.001	0	0	0.009	0.001	0	0	0	0	0.001	0.001	0.001	0	0.044	0.002	0.005
CASSPGGGNQETQYF	0	0	0	0.001	0	0	0	0	0	0	0	0	0	0	0.001	0.042	0.145	0.049
CASSLGTGTQHF	0	0	0.01	0	0	0	0.015	0	0	0	0	0	0	0.015	0	0.042	0	0
CASSSPKLPGADETQYF	0.005	0	0	0	0	0.001	0	0	0	0	0	0	0	0.005	0	0.06	0.06	0
CASSSGGTADTQYF	0	0	0	0	0	0	0	0	0	0	0	0	0	0	0	0.041	0.13	0.021
CSVRTGLAADTQYF	0	0	0	0	0	0	0	0	0	0	0	0	0	0	0	0.039	0	0
CASKREHQGSYEQYF	0	0	0	0	0	0	0	0	0	0	0	0	0	0	0	0.039	0	0
CASSVNPGRFSYEQYF	0	0	0	0	0	0	0	0	0	0	0	0	0.014	0	0	0.038	0	0
CASSPFFLGYTF	0	0	0	0	0	0	0	0	0	0	0	0	0	0	0	0.037	0	0
CASSPLNSGRSYNEQFF	0	0	0	0	0	0	0	0	0	0	0	0	0	0	0	0.037	0	0
CSAPDRGRLWNEQFF	0	0.001	0	0	0	0	0	0	0	0	0	0	0	0	0	0.036	0	0
CASGPGQGPYGYTF	0	0	0	0	0	0	0	0	0	0	0	0	0	0	0	0.036	0	0
CASSEGPRETQYF	0	0	0	0	0	0	0	0	0	0	0	0	0	0	0	0.036	0	0.023
CASSLDYGQETQYF	0	0	0	0	0	0	0	0	0	0	0	0	0	0	0	0.036	0	0
CSARDDLETQYF	0	0	0	0	0	0.01	0	0	0	0	0	0	0	0	0	0.035	0	0
CASVRTSGWLGDTQYF	0	0	0	0	0	0	0	0	0	0	0	0	0	0	0	0.034	0	0.006
CASSLGGVDTQYF	0.008	0.008	0.014	0.006	0.005	0.002	0.005	0.002	0.003	0.004	0.006	0.001	0.004	0	0.006	0.061	0.059	0.086
CASIPTGGETQYF	0.005	0.014	0.008	0.001	0	0.003	0.001	0.003	0.003	0.007	0.01	0.006	0	0.006	0	0.051	0.139	0.171
CASRLAGGSYNEQFF	0.001	0	0	0	0	0	0	0	0	0	0	0	0	0	0	0.035	0	0.021
CAISLDRNQPQHF	0.007	0	0	0	0	0	0	0	0	0	0	0	0	0	0	0.052	0	0
CASATDGLGAQHF	0	0	0	0	0	0	0	0	0	0	0	0	0	0	0	0	0.581	0
CASSAGSGDQPQHF	0	0	0	0	0	0	0	0	0	0	0	0	0	0	0	0	0.596	0
CASSLAGRLGSNQPQHF	0	0	0	0	0	0	0	0	0	0	0	0	0	0	0	0	0.796	0
CASSLPSGTGFEAFF	0	0	0	0	0	0	0	0	0	0	0	0	0	0	0	0	1.449	0
CASSSQPGQNYGYTF	0	0	0	0	0	0	0	0	0	0	0	0	0	0	0	0	0.484	0
CASSWKTGADTQYF	0	0.001	0.001	0	0	0	0	0	0	0	0	0	0	0	0	0	0.854	0
CATGARQSLTDTQYF	0	0	0.001	0	0	0	0	0	0	0	0	0	0	0	0	0	0.502	0
CATSRGLGGSNQPQHF	0	0	0	0	0	0	0	0	0	0.002	0	0	0	0	0	0	0.49	0
CASSEDRGYQPQHF	0	0	0	0	0	0	0	0	0	0.001	0	0	0	0	0	0	0.37	0
CATSEASGRAPTQETQYF	0	0	0	0	0	0	0	0	0	0	0	0	0	0	0	0	0.369	0
CASTRTGVGGELFF	0	0	0	0	0	0	0	0	0	0	0	0	0	0	0	0	0.359	0
CASSLDAGSTGELFF	0	0	0	0	0	0	0	0	0	0	0	0	0	0	0	0	0.343	0
CSVGEGANTEAFF	0	0	0	0	0	0	0	0	0	0	0	0	0	0	0	0	0.343	0
CASRNPWQGVGQPQHF	0	0	0	0	0	0	0	0	0	0	0	0	0	0	0	0	0.332	0
CASSRTGGASGYTF	0	0	0	0	0	0	0	0	0	0.001	0	0	0	0	0	0	0.331	0.418
CASSLYSNQPQHF	0	0	0.009	0	0	0.002	0	0	0	0.014	0	0	0.002	0.004	0.009	0.02	0.331	0.01
CSVGAGAMNTEAFF	0	0	0	0	0	0	0	0	0	0	0	0	0	0	0	0	0.328	0
CSARAGSGANVLTF	0.003	0	0.004	0	0	0	0	0	0	0	0	0	0	0	0	0	0.346	0
CASSLEIQPQHF	0	0	0	0	0	0	0	0	0	0	0	0	0	0	0	0	0.293	0
CATSDPEEGTLPPQYF	0	0	0.001	0	0	0	0	0	0	0	0	0	0	0	0	0	0.279	0
CASSLDRNTDTQYF	0	0	0	0	0	0	0	0	0	0	0	0	0	0	0	0	0.263	0.129
CAWTPGHRVGSNYGYTF	0	0	0	0	0	0	0	0	0	0	0	0	0	0	0	0.004	0.263	0
CSAAGTEETQYF	0	0	0	0	0	0	0	0	0	0	0	0	0	0	0	0	0.26	0
CSAVPGEMSNQPQHF	0	0	0	0	0	0	0	0	0	0.001	0	0	0	0	0	0	0.258	0
CASSYSTAAEQFF	0	0	0	0	0	0	0	0	0	0	0	0	0	0	0	0	0.257	0
CASSLRGGSGELFF	0	0	0	0	0	0	0	0	0	0.001	0	0	0	0	0	0	0.257	0
CASSPLGTARTGELFF	0	0	0	0	0	0	0	0	0	0	0	0	0	0	0	0	0.224	0
CASSGGQLNQPQHF	0	0	0	0	0	0	0	0	0	0	0	0	0	0	0	0	0.206	0
CASRNQNTEAFF	0	0	0	0	0	0	0	0	0	0	0	0	0	0	0	0	0.205	0
CASSEGLGSYEQYF	0	0	0	0	0	0	0	0	0	0	0	0	0	0	0	0	0.19	0
CASSLGNSPLHF	0.001	0	0	0	0	0	0	0	0	0	0	0	0	0	0	0	0.192	0.003
CASSPPRLAGDTQYF	0	0	0	0	0	0	0	0	0	0	0	0	0	0	0	0	0.184	0
CASSKNNEKLFF	0	0	0	0	0	0	0.001	0	0	0	0	0	0.04	0.007	0.035	0.024	0.175	0.049
CATSRERIREQYF	0	0	0	0	0	0	0	0	0	0	0	0	0	0	0	0	0.17	0
CASSLTQGAGELFF	0	0	0	0	0	0	0	0	0	0.001	0	0	0	0	0	0	0.17	0
CASSLQGDGYTF	0	0	0	0	0	0	0	0	0	0	0	0	0	0	0	0	0.165	0
CSARGPGRGETQYF	0	0	0	0	0	0	0	0	0	0.001	0	0	0	0	0	0	0.157	0
CASSYKDGRRHF	0	0	0.01	0	0	0	0	0	0	0	0	0	0	0	0	0	0.155	0
CAISTGTDGLNYNEQFF	0	0	0.001	0	0	0	0	0	0	0	0	0	0	0	0	0	0.146	0
CASRGQGVWNTEAFF	0	0	0	0	0	0	0	0.004	0	0	0	0	0	0.002	0	0	0.146	0.001
CATRQGYNEQFF	0	0	0	0	0	0	0	0	0	0	0	0	0	0	0	0	0.14	0
CASSLRVGLLNTEAFF	0	0	0	0	0	0	0	0	0	0.001	0	0	0	0	0	0	0.135	0
CASSFTVNEKLFF	0	0	0	0.001	0	0	0	0	0	0	0	0	0	0	0	0	0.13	0
CASRSRTDTQYF	0	0	0	0	0	0	0	0	0	0	0	0	0	0	0	0	0.129	0
CASSPSGYEQYF	0	0	0	0	0	0	0	0	0	0	0	0	0.001	0	0	0	0.125	0
CASSEGNRGGLLETQYF	0	0	0	0	0	0	0	0.003	0	0.001	0	0	0	0	0.001	0.009	0.125	0.049
CATSDFPPRNEQFF	0	0	0	0	0	0	0	0	0	0	0	0	0	0	0	0	0.122	0
CASSQGEGYGYTF	0	0	0	0	0	0	0	0	0	0	0	0	0	0	0	0	0.122	0
CASSPTRNQETQYF	0	0	0	0	0	0	0	0	0	0	0	0	0	0	0	0	0.119	0.04
CASSQEAWRNYGYTF	0	0	0	0	0	0	0	0	0	0	0	0	0	0	0	0	0.118	0
CASSPDPDEQFF	0	0	0	0	0	0	0	0	0	0	0	0	0	0	0	0	0.116	0
CASSLDRVRGPLHF	0	0	0	0	0	0	0	0	0	0	0	0	0	0	0	0	0.116	0
CATSDPTGIYNEQFF	0	0	0	0	0	0	0	0	0	0	0	0	0	0	0	0	0.116	0
CASSATSGANTGELFF	0	0	0	0	0	0	0	0	0	0	0	0	0	0	0	0	0.11	0
CASRSGTANQPQHF	0	0	0	0	0	0	0	0	0	0	0	0	0	0	0	0	0.108	0
CAWSQGNSPLHF	0.001	0.003	0	0	0	0.001	0	0	0	0	0	0.002	0	0	0	0.03	0.114	0.034
CASSYWGGLAAHRAYNEQFF	0	0	0	0	0	0	0	0	0	0	0	0	0	0	0	0	0.103	0
CASSSQGTSYNEQFF	0	0	0	0.022	0	0	0	0	0	0	0	0	0	0	0	0	0.098	0
CASSLMGKTEAFF	0	0	0	0	0	0	0	0	0	0	0	0	0	0	0	0	0.094	0
CATSRDMASGRLVTYNEQFF	0	0	0	0	0	0	0	0	0	0	0.003	0	0	0	0	0	0.088	0.135
CASSSRRGQPQHF	0	0	0	0	0	0	0	0	0	0	0	0	0	0	0	0	0.086	0
CASQSWGEKLFF	0	0	0	0	0	0	0	0	0	0	0	0	0	0	0	0	0.083	0
CASSLARTYGELFF	0	0	0	0	0.002	0	0	0	0.001	0	0	0.002	0	0	0.002	0	0.083	0
CASSQDLYTEAFF	0	0	0	0	0	0	0	0	0	0	0	0	0	0	0	0	0.082	0
CASTRDLKSYEQYF	0	0	0	0	0	0	0	0	0	0	0	0	0	0	0	0	0.077	0.039
CASSPRSGTGGSGYTF	0	0	0	0	0	0	0	0	0	0	0	0	0	0	0	0	0.076	0
CASRAGTSNQPQHF	0	0	0	0	0	0	0	0	0	0	0	0	0	0	0	0	0.075	0
CASSLWGGDGGEQFF	0	0	0	0	0	0	0	0	0	0.001	0	0	0	0	0	0.002	0.073	0
CSARAGRGTGELFF	0	0	0	0	0	0	0	0	0	0	0	0	0	0	0	0	0.073	0.04
CATSRELAEGGELFF	0	0	0	0	0	0	0	0	0	0	0	0	0	0	0	0	0.071	0
CASSQDSTGWGSYGYTF	0	0	0	0	0	0	0	0	0	0	0	0	0	0	0	0	0.071	0
CASRRGLNTEAFF	0.007	0	0	0	0	0	0	0	0.012	0	0.007	0	0	0	0	0.01	0.097	0.003
CASSLAVNTEAFF	0	0	0	0	0	0	0	0	0	0	0	0.006	0	0	0	0	0.068	0.003
CASSFVSGRGSYEQYF	0	0	0	0	0	0	0	0	0	0	0	0	0	0	0	0	0.066	0
CASSATNTGELFF	0	0	0	0	0	0	0	0	0	0	0	0	0	0	0	0.007	0.065	0
CASSLARLAGNEQFF	0	0	0	0	0.001	0	0	0	0	0	0	0	0	0	0	0	0.065	0
CATSDSQGMRNQPQHF	0	0	0	0	0	0	0	0	0	0	0	0	0	0	0	0	0.064	0
CASSLGGPVNYGYTF	0	0	0	0	0	0	0	0	0	0	0	0	0	0	0	0	0.064	0
CAWNPRRGELFF	0	0	0	0	0	0	0	0	0	0	0	0	0	0	0	0	0.063	0
CASSVSRGEEETQYF	0	0	0	0	0	0	0	0	0	0	0	0	0	0	0	0	0.062	0
CSAVRGTEAFF	0	0	0	0	0	0	0	0	0	0	0	0	0	0	0	0	0.062	0
CATSITRTDTQYF	0	0	0	0	0	0	0	0	0	0	0	0	0	0	0	0	0.061	0
CASNLGGGGYNSPLHF	0	0	0	0	0	0	0	0	0	0.001	0	0	0	0	0	0	0.059	0
CASSRGGLAGEQYF	0	0	0	0	0	0	0	0	0	0	0	0	0	0	0	0	0.056	0
CAWSVSQQYGYTF	0	0	0	0	0	0	0	0	0	0	0	0.04	0	0	0	0	0.053	0
CASSLGPYEQYF	0	0	0.002	0.001	0	0	0	0	0	0	0	0	0	0.01	0.001	0	0.056	0
CASSQGQATNEKLFF	0	0	0	0	0	0	0	0	0	0	0	0	0	0	0	0	0.052	0
CASSFSGQPQHF	0	0	0	0	0	0	0.001	0	0	0	0	0	0	0	0	0	0.051	0
CASSPPGGDNSPLHF	0	0	0	0	0	0	0	0	0	0	0	0	0	0	0	0	0.05	0
CASSSGLSNQPQHF	0	0	0	0	0.006	0	0	0	0.007	0	0	0	0	0	0	0.019	0.049	0.02
CASINPFYNEQFF	0	0	0	0	0	0	0	0	0	0	0	0	0	0	0	0	0.048	0
CASSAPYRGYTF	0	0	0	0	0	0	0	0	0	0	0	0	0	0	0	0	0.048	0
CASSRIGTVTYEQYF	0	0	0	0	0	0	0	0	0	0	0	0	0	0	0	0	0.048	0
CASSIGLAGGLREQFF	0	0	0	0	0	0	0	0	0	0	0	0	0	0	0	0	0.047	0
CASSPSGTGELFF	0	0	0	0	0	0	0	0	0	0	0	0	0	0	0	0	0.047	0
CASSYGDSNQPQHF	0	0	0	0	0	0	0	0	0	0.011	0	0	0	0	0	0	0.046	0
CASSFVTGGEKLFF	0	0	0	0	0	0	0	0	0	0	0	0.018	0	0	0	0	0.045	0
CASSYGTGAGELFF	0.003	0	0.002	0.005	0	0	0.002	0	0	0	0.001	0	0.005	0	0	0.003	0.058	0.038
CASSGAAYSYEQYF	0	0	0	0	0	0	0	0	0	0	0	0	0	0	0	0	0.043	0
CSARLQGRETQYF	0	0.002	0.023	0.002	0	0	0	0	0.005	0	0	0	0	0	0.008	0	0.043	0.002
CAWTVGRFALSYNEQFF	0	0	0	0	0	0	0	0	0	0	0	0	0	0	0	0.031	0.043	0
CASSLEQGWAPQHF	0.016	0.03	0.006	0.01	0	0.008	0.012	0.008	0.022	0.015	0.018	0.013	0.014	0.005	0.011	0.013	0.09	0.023
CAWSGDRNSYNEQFF	0	0	0	0	0	0	0	0	0	0	0	0	0	0	0	0	0.043	0
CASSNRQGSGPHNEQFF	0	0	0.008	0	0	0	0.001	0.004	0	0	0.002	0	0	0	0	0	0.042	0
CATSADRGLLDTQYF	0	0	0	0	0	0	0	0	0	0	0	0	0	0	0	0	0.042	0
CSVREPQETQYF	0	0	0	0	0	0	0	0	0	0	0	0	0	0	0	0	0.042	0
CAIGPVSYEQYF	0	0	0	0	0	0	0	0	0	0	0	0	0	0	0	0	0.042	0
CASNIRGQNIQYF	0	0	0	0	0	0	0	0	0.003	0	0	0	0	0	0	0	0.041	0
CAFDRASYNEQFF	0	0	0	0	0	0	0	0	0	0	0	0	0	0	0	0	0.04	0
CASSLREGVVYEQYF	0.003	0	0	0	0	0	0	0	0	0.001	0	0	0	0	0	0	0.052	0.001
CASSQKYEQYF	0	0	0	0	0	0	0	0	0	0	0	0	0	0	0	0	0.038	0
CSAREGSRGYTEAFF	0	0	0	0	0	0	0	0	0	0	0	0	0	0	0	0	0.037	0
CASGQGNTGELFF	0	0	0	0	0	0	0	0	0	0	0	0	0	0	0	0.008	0.037	0
CASRLAGGPSNEQFF	0	0.018	0.005	0.004	0.002	0	0	0.011	0.008	0.002	0.004	0.006	0.007	0.016	0	0.001	0.036	0
CASSLGSLETQYF	0	0	0	0	0	0	0	0.027	0	0	0	0	0	0	0	0	0.036	0
CSATRGGGNQETQYF	0	0	0	0	0	0.022	0	0.008	0	0	0	0	0	0.006	0	0	0.036	0.032
CAISESGGSYEQYF	0.002	0.016	0.004	0.001	0.001	0	0.002	0	0	0.017	0.005	0.008	0	0.009	0.016	0.017	0.046	0
CASSLDKRTIVYEQYF	0	0	0	0	0	0	0	0	0	0	0	0	0	0	0	0	0.034	0
CSVLLSQNTEAFF	0	0	0	0	0	0	0	0	0	0	0	0	0	0	0	0	0.034	0
CASSFLGGQPQHF	0	0	0	0	0	0	0	0	0	0	0	0	0	0	0	0	0.033	0
CSASTGVRTEAFF	0	0	0	0	0	0	0	0	0	0	0	0	0	0	0	0	0.033	0
CASRRNAGANQPQHF	0.003	0.019	0	0.012	0.002	0.007	0.003	0	0	0.01	0	0.018	0.003	0.007	0.011	0.016	0.042	0.023
CATSDPRQGANQPQHF	0.004	0.013	0	0	0	0	0	0.011	0.009	0.006	0.013	0	0.007	0.016	0	0	0.039	0.003
CAGAPGEAAGANVLTF	0	0	0	0	0	0	0	0	0	0	0	0	0	0	0	0	0	0.616
CASIKEGQGKGEAFF	0	0	0	0	0	0	0	0	0	0	0	0	0	0	0	0	0	1.092
CASSEALGSNYGYTF	0	0	0	0	0	0	0	0	0	0	0	0	0	0	0	0	0	0.56
CASSFGETQYF	0.012	0	0	0	0	0	0	0	0	0	0	0	0.003	0	0	0	0	0.698
CASSIMIRTGVKETQYF	0	0	0	0	0	0	0	0	0	0	0	0	0	0	0	0	0	0.517
CASSLARGQGDAYGYTF	0	0	0	0	0	0	0	0	0	0	0	0	0	0	0	0	0	1.195
CASSLDGGSQETQYF	0	0	0	0	0	0	0	0	0	0	0	0	0	0	0	0	0	0.593
CASSLGETQYF	0	0.001	0.005	0	0.001	0.001	0.001	0.006	0	0.001	0.013	0.017	0.033	0	0.009	0	0.001	0.568
CASSLTGNQPQHF	0	0.003	0	0.011	0	0	0	0	0	0	0	0	0.004	0	0.008	0	0.011	0.555
CASSLTPGGNQPQHF	0	0	0	0	0	0	0	0	0	0	0	0	0	0	0	0	0	0.827
CASSQTRSYGYTF	0.002	0	0	0	0	0	0	0	0	0	0	0	0	0	0	0	0	1.197
CASSTGTSWGTDTQYF	0	0	0	0	0	0	0	0	0	0	0	0	0	0	0	0	0	0.498
CASSYHSSGPPNLNTEAFF	0	0	0	0	0	0	0.003	0	0	0	0	0	0	0	0	0	0	0.492
CATSRDLQGGSETQYF	0	0	0	0	0	0	0	0	0	0	0	0	0	0	0	0	0	0.678
CAWSVDAGGYTF	0	0	0	0	0	0	0	0	0	0	0	0	0	0	0	0	0	0.713
CSARDIQGAGNTIYF	0	0	0	0	0	0	0	0	0	0	0	0	0	0	0	0	0	0.615
CSARDPWTSGNTDTQYF	0	0	0	0	0	0	0	0	0	0	0	0	0	0	0	0	0	1.024
CSARDGRGTEAFF	0	0	0	0	0	0.002	0	0	0	0.007	0	0	0	0	0	0	0	0.414
CASSPFPGELFF	0	0	0	0	0	0	0	0	0.004	0	0	0	0.006	0	0	0	0	0.321
CSASTTVQGTEAFF	0	0	0	0	0	0	0	0	0	0	0	0	0	0	0	0	0	0.315
CATSRGQGLLEQYF	0	0	0	0	0	0	0	0	0	0	0	0	0	0	0	0	0	0.31
CAASGKSYNSPLHF	0	0	0	0	0	0	0	0	0	0	0	0	0	0	0	0	0	0.287
CASRPGQGYEQYF	0	0	0	0	0	0	0	0	0	0	0	0	0	0	0	0	0	0.27
CATSDPWGRAQHF	0	0	0	0	0	0	0	0	0	0	0	0	0	0	0	0	0	0.269
CASSQDRGRTEAFF	0	0.005	0	0	0	0	0	0	0	0	0	0	0	0	0	0	0	0.264
CATSDGLYGYTF	0	0	0	0	0	0	0.002	0	0	0	0	0	0	0	0	0	0	0.255
CASSVSGTRNQPQHF	0	0	0	0	0	0	0	0	0	0	0	0	0	0	0	0	0	0.254
CSDYQGDTQYF	0	0	0	0	0	0	0	0	0	0	0	0	0	0	0	0	0	0.242
CATWWGGASGYTF	0	0	0	0	0	0	0	0	0	0	0	0	0	0	0	0	0	0.227
CASTPKGQGNQPQHF	0	0	0	0	0	0	0	0	0	0	0	0	0	0	0	0	0	0.218
CASSGSGVVETQYF	0	0	0	0	0	0	0	0	0	0	0	0	0	0	0	0	0	0.215
CASSIGRWSPLHF	0	0	0	0	0	0	0	0	0	0	0	0	0	0	0	0	0	0.214
CAISDPRGAYYGYTF	0	0	0	0	0	0	0	0	0	0	0	0	0	0	0	0	0	0.213
CASRDSLREKLFF	0	0	0	0	0	0	0	0	0	0	0	0	0	0	0	0	0	0.211
CASSLTDGYYGYTF	0	0	0	0	0	0	0	0	0	0	0	0	0	0	0	0	0	0.209
CASSYSQAPYGYTF	0	0	0	0	0	0	0	0	0	0	0	0	0	0	0	0	0	0.203
CASAEQGGTGELFF	0	0	0	0	0	0	0	0	0	0	0	0	0	0	0	0	0.007	0.198
CSVGYSRPGEAFF	0	0	0	0	0	0	0	0	0	0	0	0	0	0	0	0	0	0.198
CASSEGTGFEQYF	0	0	0	0	0	0	0	0	0	0	0	0	0	0	0	0	0	0.19
CACERPGDSPLHF	0	0	0	0	0	0	0	0	0	0	0	0	0	0	0	0	0	0.186
CASTKTSGNQETQYF	0	0	0	0	0	0	0	0	0	0	0	0	0	0	0	0	0	0.185
CASSAVGGTTGELFF	0	0	0	0	0	0	0.001	0	0	0	0	0	0	0	0	0	0	0.177
CASSEARVSGDQHF	0	0	0	0	0	0	0	0	0	0	0	0	0	0	0	0	0	0.176
CSASYLGETQYF	0	0	0	0	0	0	0	0	0	0	0	0	0	0	0	0	0	0.176
CASSHDSINTGELFF	0	0	0	0	0	0	0	0	0	0	0	0	0	0	0	0	0	0.175
CASSGDFRSTDTQYF	0	0	0	0	0	0	0	0	0	0	0	0	0	0	0	0	0	0.171
CSAARSSGNTIYF	0	0	0	0	0	0	0	0	0	0	0	0	0	0	0	0	0	0.163
CASSPGSIGGEKLFF	0	0	0	0	0	0	0	0	0	0	0	0	0	0	0	0	0	0.163
CASSLMAGDGYGYTF	0	0	0	0	0	0	0	0	0	0	0	0	0	0	0	0	0	0.156
CASTPGGGSYNEQFF	0	0	0	0	0	0	0	0	0	0	0	0	0	0	0	0	0	0.154
CSASGGRASTDTQYF	0	0	0	0	0	0	0	0	0	0	0	0	0	0	0	0	0	0.152
CSARGDRGGYGYTF	0	0	0	0	0	0	0	0	0	0	0	0	0	0	0	0	0	0.15
CSAGTDTDEQYF	0	0	0	0	0	0	0	0	0	0	0	0	0	0	0	0	0	0.145
CATSDFGGRAFF	0	0	0	0	0	0	0	0	0	0	0	0	0	0	0	0	0	0.141
CSVVYGAANTEAFF	0	0	0	0	0	0	0	0	0	0	0	0	0	0	0	0	0	0.128
CSARDPTGYYEQYF	0	0	0	0	0	0	0	0	0	0	0	0	0	0	0	0	0	0.125
CASNEAGGRDEQYF	0	0	0	0	0	0	0	0	0	0	0	0	0	0	0	0	0	0.118
CASSKGAFQETQYF	0	0	0	0	0	0	0	0	0	0	0	0	0	0	0	0	0	0.114
CASSPIGKMAQHF	0	0	0	0	0	0	0	0	0	0	0	0	0	0	0	0	0	0.114
CASSLRVSSGSKDTQYF	0	0	0	0	0	0	0	0	0	0	0	0	0	0	0	0	0	0.11
CASSLVGPYEQYF	0	0	0	0	0	0	0	0	0	0	0	0	0	0	0	0	0	0.106
CSVVPASNYGYTF	0	0	0	0	0	0	0	0	0	0	0	0	0	0	0	0	0	0.103
CASGAREDQPQHF	0	0	0	0	0	0	0	0	0	0	0	0	0	0	0	0	0	0.1
CASSLQSGRGPDEQYF	0	0	0	0	0	0	0	0	0	0	0	0	0	0	0	0	0	0.1
CASNMEGSTEAFF	0	0	0	0	0	0	0	0	0	0	0	0	0	0	0	0	0	0.1
CASSESRVAGGAAGELFF	0	0	0	0	0	0	0	0	0	0	0	0	0	0	0	0	0	0.099
CASSLGPGDSGANVLTF	0	0	0	0	0	0	0	0	0	0	0	0	0	0	0	0	0	0.099
CASSSGEDQPQHF	0	0	0	0	0	0	0	0	0	0	0	0	0	0	0	0	0	0.096
CASSLVQNQPQHF	0	0.022	0.01	0	0	0	0	0	0	0	0	0	0	0	0	0	0	0.089
CATSRDYNDYEQYF	0	0	0	0	0	0	0	0	0	0	0	0	0	0	0	0	0	0.087
CSASRPGTRVHEQYF	0	0	0	0	0	0	0	0	0	0	0	0	0	0	0	0	0	0.087
CASRQTRGTEAFF	0	0	0	0	0	0	0	0	0	0	0	0	0	0	0	0	0	0.085
CSARKGLYSNQPQHF	0	0	0	0	0.002	0	0	0	0	0	0	0	0	0	0	0	0	0.083
CASSSYREGRTEAFF	0	0	0	0	0	0	0	0	0	0	0	0	0	0	0	0	0	0.082
CATSDTGTYGYTF	0	0	0	0.001	0	0	0.006	0	0	0	0.002	0	0	0	0	0	0	0.081
CASSLQAGFANYGYTF	0	0	0	0	0	0	0	0	0	0	0	0	0.056	0.002	0.034	0	0.013	0.076
CASSPREGFEETQYF	0	0	0	0	0	0	0	0	0	0	0	0	0	0	0.004	0.01	0	0.076
CASSLRDPSTDTQYF	0	0	0	0	0	0	0	0	0	0	0	0	0	0	0	0	0	0.075
CASSEKRGQNYGYTF	0	0	0	0	0	0	0	0	0	0	0	0	0	0	0	0	0	0.073
CASTSTGDINYGYTF	0	0	0	0	0	0	0	0	0	0	0	0	0	0	0	0	0	0.073
CASTLPWAGEHNEQFF	0	0	0	0	0	0	0	0	0	0	0	0	0	0	0	0	0	0.072
CASSGTGDGETQYF	0	0	0	0	0	0	0	0	0	0	0	0	0	0	0	0	0	0.067
CAWSGGDGNQPQHF	0	0	0	0	0	0	0	0	0	0	0	0	0	0	0	0	0	0.063
CASSLSGGVGSPLHF	0	0	0	0	0	0	0	0	0	0	0	0.002	0	0	0	0	0	0.06
CSARGGTGMNQPQHF	0	0	0	0	0	0	0	0	0	0	0	0	0	0	0	0	0	0.056
CASSLQGGYGYTF	0	0	0	0	0	0	0	0	0.004	0.001	0	0	0	0	0	0	0	0.055
CASSPAGGPTDTQYF	0	0	0	0	0	0	0	0	0	0	0	0	0	0	0	0	0	0.055
CASSPRQGDGYTF	0.003	0	0	0	0	0	0	0	0	0	0	0	0	0	0	0	0	0.067
CASSPPGYYEQYF	0	0	0	0	0	0	0	0	0	0	0	0	0	0	0	0	0	0.054
CTSSQVCGFFVGYTF	0	0.001	0	0	0	0	0	0	0	0	0	0	0	0	0	0	0	0.053
CASSLQGIWNTEAFF	0	0	0	0	0	0	0	0	0	0	0	0	0	0	0	0	0	0.052
CASSLIAGVKETQYF	0	0	0	0	0	0	0	0	0	0	0	0	0	0	0	0	0	0.051
CATSHTGGQTDTQYF	0	0	0	0	0	0	0	0	0	0	0	0	0	0	0	0	0	0.051
CASSSQGTQADTQYF	0	0	0	0	0	0	0	0	0	0	0	0	0	0	0	0	0	0.049
CASSVQTGELFF	0	0	0	0	0	0	0	0	0	0	0	0	0	0	0	0	0	0.048
CASSREIGTGVDTQYF	0	0	0	0	0	0	0	0	0	0	0	0	0	0.04	0	0	0.025	0.046
CASSWGREGEAFF	0	0	0	0	0	0	0	0	0	0	0	0	0	0	0	0	0	0.045
CASSSTGVWTEAFF	0	0	0	0	0	0	0	0	0	0	0	0	0	0	0	0	0	0.045
CASSYPKGHRHSGNTIYF	0	0	0	0	0	0	0	0	0	0	0	0	0	0	0	0	0	0.045
CASREWGEQFF	0	0	0	0	0	0	0	0	0	0	0	0	0	0	0	0	0	0.044
CASSLSGGAETQYF	0	0	0	0	0	0	0	0	0	0	0	0	0	0	0	0	0	0.044
CASSYRTLGTSGTTDTQYF	0	0	0	0	0	0	0	0	0	0	0	0	0	0	0	0	0	0.044
CASSLVGGGMTDTQYF	0	0	0	0	0	0	0	0	0	0	0	0	0	0	0	0	0	0.043
CASSEVRQGASYEQYF	0	0	0	0	0	0	0	0	0	0	0	0	0	0	0	0	0	0.043
CASSVAASGNTIYF	0	0	0	0	0	0	0.003	0.006	0.007	0	0	0	0.001	0.002	0	0.008	0.024	0.043
CASSTHGDGYNTEAFF	0	0	0	0	0	0	0	0	0	0	0	0	0	0	0	0	0	0.041
CASSLAPRDRGRFEAFF	0	0	0	0	0	0	0	0	0	0	0	0	0	0	0.003	0	0	0.04
CSAREGLADYNEQFF	0	0	0	0	0	0	0	0	0	0	0	0	0	0	0	0	0	0.04
CP86
	DMSO_1	DMSO_2	DMSO_3	S2S_1	S2S_2	S2S_3	NL63_1	NL63_2	NL63_3	229E_1	229E_2	229E_3	OC43_1	OC43_2	OC43_3	HKU1_1	HKU1_2	HKU1_3	AVG DMSO	AVG S2S	AVG NL63	AVG 229E	AVG OC43	AVG HKU1
CASSFSVPQAQYF	0.018	0.047	0.036	1.076	1.393	1.76	0.021	0.012	0.012	0.046	0.027	0.031	0.011	0.022	0.004	0.01	0.077	0.009	0.0336667	1.40967	0.015	0.0346667	0.0123333	0.032	Monoreactive S2S
CASSPDRTYGYTF	0.004	0.008	0.001	0.402	0.184	0.31	0.002	0	0.007	0	0.001	0	0	0.002	0.008	0	0	0.086	0.00433333	0.298667	0.003	0.000333333	0.00333333	0.0286667	Monoreactive S2S
CASSMDRENTEAFF	0.018	0.018	0.033	1.741	1.636	1.456	0.01	0.025	0.016	0.017	0.012	0.02	0.003	0.002	0.019	0.016	0.006	0.025	0.023	1.611	0.017	0.0163333	0.008	0.0156667	Monoreactive S2S
CSARRQGVRGNQPQHF	0.018	0.004	0.01	0.462	0.243	0.47	0.014	0.013	0.017	0.009	0.011	0.031	0.006	0.025	0.007	0	0.026	0.017	0.0106667	0.391667	0.0146667	0.017	0.0126667	0.0143333	Monoreactive S2S
CASSEASFNRGGNYEQYF	0.021	0.014	0.025	1.412	1.535	1.345	0.01	0.015	0.015	0.021	0.013	0.012	0.009	0.015	0.011	0.01	0.004	0.025	0.02	1.43067	0.0133333	0.0153333	0.0116667	0.013	Monoreactive S2S
CASSLGYSGRTIQETQYF	0.004	0.015	0.01	1.545	1.085	1.829	0.025	0.01	0.007	0.001	0.014	0.012	0.014	0.002	0.014	0.003	0.025	0.004	0.00966667	1.48633	0.014	0.009	0.01	0.0106667	Monoreactive S2S
CAISGRGRGKETQYF	0.032	0.002	0.026	0.149	0.179	0.267	0.011	0	0.022	0.004	0.009	0.04	0.004	0	0	0	0.024	0.004	0.02	0.198333	0.011	0.0176667	0.00133333	0.00933333	Monoreactive S2S
CATTDRETWSYTF	0.018	0.006	0	0.595	0.588	1.094	0.016	0.004	0	0.021	0.02	0.011	0.018	0.011	0.002	0.01	0.009	0.006	0.008	0.759	0.00666667	0.0173333	0.0103333	0.00833333	Monoreactive S2S
CAWSTRQGAIESPLHF	0.003	0.011	0.02	0.319	0.225	0.275	0.019	0.014	0.003	0.005	0.004	0.013	0.005	0.011	0.014	0.011	0.003	0.01	0.0113333	0.273	0.012	0.00733333	0.01	0.008	Monoreactive S2S
CAWSGVAGGLLETQYF	0.01	0.006	0.013	1.189	1.013	1.029	0.016	0.003	0.011	0.007	0.008	0.002	0.002	0.005	0.007	0	0.016	0.008	0.00966667	1.077	0.01	0.00566667	0.00466667	0.008	Monoreactive S2S
CASSPQLVSTDTQYF	0.013	0.003	0.004	0.669	0.546	0.671	0.002	0.004	0.014	0	0.003	0.002	0	0.007	0.004	0.001	0.013	0.009	0.00666667	0.628667	0.00666667	0.00166667	0.00366667	0.00766667	Monoreactive S2S
CATSDGRTASNQPQHF	0.02	0.003	0.01	0.124	0.153	0.427	0	0	0	0.005	0.001	0	0	0.008	0	0.005	0	0.018	0.011	0.234667	0	0.002	0.00266667	0.00766667	Monoreactive S2S
CSATNLGGLAGYTDTQYF	0.011	0.02	0.006	0.69	0.777	0.472	0.013	0.019	0	0.007	0.012	0.006	0	0	0.005	0.008	0	0.012	0.0123333	0.646333	0.0106667	0.00833333	0.00166667	0.00666667	Monoreactive S2S
CATSREVMTTDTQYF	0	0.004	0.004	0.28	0.454	0.12	0	0	0	0.006	0.017	0	0	0	0	0.003	0.013	0.004	0.00266667	0.284667	0	0.00766667	0	0.00666667	Monoreactive S2S
CASSNDREGQPQHF	0.003	0.017	0.002	0.798	1.534	1.226	0.01	0.018	0.014	0.011	0.014	0.007	0.008	0	0	0.003	0.011	0.004	0.00733333	1.186	0.014	0.0106667	0.00266667	0.006	Monoreactive S2S
CSARGSGNYGYTF	0.006	0.005	0.009	0.214	0.119	0.113	0.009	0	0	0.002	0	0	0	0	0	0.005	0.012	0	0.00666667	0.148667	0.003	0.000666667	0	0.00566667	Monoreactive S2S
CASSTGQGALNTEAFF	0.007	0.004	0.006	0.249	0.401	0.26	0.008	0.005	0.018	0.008	0.005	0.004	0.007	0.002	0.002	0.002	0.007	0.006	0.00566667	0.303333	0.0103333	0.00566667	0.00366667	0.005	Monoreactive S2S
CASSAGRPETEAFF	0.008	0.009	0.002	0.507	0.831	0.995	0.005	0.004	0.005	0.005	0.006	0.005	0.001	0.007	0.012	0.007	0.002	0.005	0.00633333	0.777667	0.00466667	0.00533333	0.00666667	0.00466667	Monoreactive S2S
CASSLGGATDTQYF	0.006	0.005	0.003	0.296	0.131	0.257	0.01	0.011	0.002	0.006	0.001	0.009	0	0.002	0.001	0.001	0.005	0.008	0.00466667	0.228	0.00766667	0.00533333	0.001	0.00466667	Monoreactive S2S
CASSFVREAFF	0.006	0.004	0.005	0.774	0.49	0.453	0.007	0.005	0.011	0.003	0.001	0.016	0.005	0	0.005	0.005	0	0.009	0.005	0.572333	0.00766667	0.00666667	0.00333333	0.00466667	Monoreactive S2S
CSAMEPGGRGETQYF	0.012	0.002	0.006	0.209	0.268	0.049	0.002	0	0.006	0	0.007	0	0	0	0	0.011	0	0.003	0.00666667	0.175333	0.00266667	0.00233333	0	0.00466667	Monoreactive S2S
CASSSVRGTDTQYF	0	0.002	0	0.787	0.409	0.47	0.003	0.001	0.009	0.009	0.006	0.009	0.007	0	0.004	0.004	0.005	0.004	0.000666667	0.555333	0.00433333	0.008	0.00366667	0.00433333	Monoreactive S2S
CSARVGGRGETQYF	0	0.003	0	0.272	0.054	0.17	0.007	0.004	0	0	0.007	0	0.005	0	0.003	0.006	0	0.006	0.001	0.165333	0.00366667	0.00233333	0.00266667	0.004	Monoreactive S2S
CASSHQTSYGYTF	0	0.005	0	0.08	0.185	0.415	0	0	0	0.008	0.017	0	0.003	0	0	0	0.011	0	0.00166667	0.226667	0	0.00833333	0.001	0.00366667	Monoreactive S2S
CASSWGQGTDTQYF	0.001	0.003	0.004	0.295	0.292	0.335	0.004	0.009	0.005	0.002	0.002	0	0	0	0.006	0	0.007	0.003	0.00266667	0.307333	0.006	0.00133333	0.002	0.00333333	Monoreactive S2S
CASSLFGGDQPQHF	0	0.009	0	1.025	0.636	1.127	0.001	0.006	0	0.011	0.011	0.004	0.001	0.004	0.01	0.005	0	0.004	0.003	0.929333	0.00233333	0.00866667	0.005	0.003	Monoreactive S2S
CASSLGTGSYEQYF	0.003	0.004	0.003	0.14	0.089	0.284	0.005	0.003	0	0.002	0.002	0.004	0	0.004	0.002	0	0.005	0.004	0.00333333	0.171	0.00266667	0.00266667	0.002	0.003	Monoreactive S2S
CATSEGGTYNSPLHF	0	0.003	0	0.479	0.281	0.288	0	0	0.008	0	0.001	0	0	0	0	0	0	0.009	0.001	0.349333	0.00266667	0.000333333	0	0.003	Monoreactive S2S
CASSLNLYPGGDNYGYTF	0.004	0.001	0	0.491	0.395	0.225	0.007	0.001	0.005	0.003	0.002	0.011	0.003	0.006	0.004	0.003	0	0.005	0.00166667	0.370333	0.00433333	0.00533333	0.00433333	0.00266667	Monoreactive S2S
CSATQAEAFF	0	0.003	0.007	0.183	0.312	0.436	0	0	0.001	0.004	0	0	0	0	0	0.003	0.005	0	0.00333333	0.310333	0.000333333	0.00133333	0	0.00266667	Monoreactive S2S
CATSAHAPPNQPQHF	0	0	0	0.449	0	0.518	0.003	0	0	0	0	0	0	0	0	0	0.008	0	0	0.322333	0.001	0	0	0.00266667	Monoreactive S2S
CASGKFVTGGNTEAFF	0.002	0	0.003	0.422	0.345	0.21	0.002	0.002	0.002	0.002	0.001	0.008	0	0.003	0.012	0.005	0	0.002	0.00166667	0.325667	0.002	0.00366667	0.005	0.00233333	Monoreactive S2S
CAWGGLAGSTDTQYF	0.001	0.002	0.001	0.263	0.289	0.237	0	0.002	0	0.002	0	0	0.001	0.008	0.001	0.001	0.005	0.001	0.00133333	0.263	0.000666667	0.000666667	0.00333333	0.00233333	Monoreactive S2S
CASRNAWVQETQYF	0.006	0.002	0.008	0.222	0.359	0.329	0	0.009	0.003	0.01	0.002	0	0.003	0.003	0	0.003	0	0.004	0.00533333	0.303333	0.004	0.004	0.002	0.00233333	Monoreactive S2S
CASSLYRDGSYEQYF	0.003	0.002	0.007	0.3	0.127	0.048	0.004	0.001	0	0.002	0.005	0	0	0	0.005	0	0.006	0.001	0.004	0.158333	0.00166667	0.00233333	0.00166667	0.00233333	Monoreactive S2S
CASRGTEFQGFYEQYF	0.002	0.006	0	0.316	0.118	0.275	0.007	0.001	0.004	0.003	0	0.004	0	0.004	0	0.001	0.005	0.001	0.00266667	0.236333	0.004	0.00233333	0.00133333	0.00233333	Monoreactive S2S
CASGTAKNIQYF	0.002	0.001	0.001	0.37	0.354	0.195	0.003	0	0.003	0	0	0	0	0	0.004	0.002	0.005	0	0.00133333	0.306333	0.002	0	0.00133333	0.00233333	Monoreactive S2S
CAWSGLAGAGTGELFF	0	0.001	0.002	0.161	0.388	0.062	0	0.001	0.001	0.004	0	0.002	0	0.002	0	0.001	0.004	0.002	0.001	0.203667	0.000666667	0.002	0.000666667	0.00233333	Monoreactive S2S
CSARLRRTGGGTDTQYF	0.007	0.006	0	0.372	0.175	0.249	0.009	0.006	0	0.004	0	0	0.002	0	0.004	0.006	0	0	0.00433333	0.265333	0.005	0.00133333	0.002	0.002	Monoreactive S2S
CASSTFGGTMNTEAFF	0	0.008	0	0.126	0.1	0.163	0	0	0	0	0.008	0	0.004	0	0	0.002	0	0.004	0.00266667	0.129667	0	0.00266667	0.00133333	0.002	Monoreactive S2S
CASSRGTVNTEAFF	0	0.003	0.001	0.113	0.24	0.173	0.002	0.004	0.001	0.002	0	0.008	0.001	0.001	0.001	0.001	0.003	0.002	0.00133333	0.175333	0.00233333	0.00333333	0.001	0.002	Monoreactive S2S
CASSIGSGGITDTQYF	0.001	0	0	0.156	0.335	0.126	0	0.004	0.001	0.002	0	0	0	0.001	0	0.001	0	0.005	0.000333333	0.205667	0.00166667	0.000666667	0.000333333	0.002	Monoreactive S2S
CAWSGLSGSANTGELFF	0	0	0.001	0.116	0.146	0.065	0	0	0	0	0	0.001	0	0	0.001	0	0.005	0.001	0.000333333	0.109	0	0.000333333	0.000333333	0.002	Monoreactive S2S
CASSPGQGYQETQYF	0.01	0.002	0	0.179	0.175	0.139	0.006	0.006	0	0	0	0	0	0	0	0.003	0	0.003	0.004	0.164333	0.004	0	0	0.002	Monoreactive S2S
CASSLAANYGYTF	0.006	0.003	0.001	0.129	0.4	0.238	0.007	0	0.022	0.003	0.011	0	0.005	0.02	0	0.005	0	0	0.00333333	0.255667	0.00966667	0.00466667	0.00833333	0.00166667	Monoreactive S2S
CATSAAKRYSLYTDTQYF	0.003	0.005	0	0.517	0.956	0.257	0.002	0	0	0.013	0.003	0.008	0.01	0	0	0.001	0.004	0	0.00266667	0.576667	0.000666667	0.008	0.00333333	0.00166667	Monoreactive S2S
CSAIGGRAGSSGELFF	0.002	0.002	0.002	0.257	0.356	0.381	0.004	0.005	0.005	0.002	0.004	0	0.004	0.001	0	0	0	0.005	0.002	0.331333	0.00466667	0.002	0.00166667	0.00166667	Monoreactive S2S
CATQRTGGFQETQYF	0.007	0.021	0.004	0.203	0.21	0.113	0.007	0.002	0.012	0.005	0	0	0	0	0.005	0.005	0	0	0.0106667	0.175333	0.007	0.00166667	0.00166667	0.00166667	Monoreactive S2S
CASTSGQNSNQPQHF	0.011	0	0	0.686	0.6	0.174	0.001	0.004	0.012	0.004	0	0	0.005	0	0	0.002	0	0.003	0.00366667	0.486667	0.00566667	0.00133333	0.00166667	0.00166667	Monoreactive S2S
CSVEDHRTGRNTEAFF	0	0.002	0.001	0.233	0.216	0.242	0	0.005	0.001	0.002	0.002	0.004	0.001	0.002	0.001	0	0.004	0.001	0.001	0.230333	0.002	0.00266667	0.00133333	0.00166667	Monoreactive S2S
CASSSRGTDTQYF	0	0	0.011	0.175	0.238	0.177	0.004	0.003	0	0	0	0	0	0.004	0	0	0	0.005	0.00366667	0.196667	0.00233333	0	0.00133333	0.00166667	Monoreactive S2S
CSAPRLAVLRETQYF	0.005	0.005	0	0.258	0.105	0.133	0	0	0	0	0	0	0.004	0	0	0	0.005	0	0.00333333	0.165333	0	0	0.00133333	0.00166667	Monoreactive S2S
CASSFKGPLQGYTF	0.001	0.001	0	0.116	0.12	0.127	0	0.001	0	0	0	0	0	0	0.002	0.002	0	0.003	0.000666667	0.121	0.000333333	0	0.000666667	0.00166667	Monoreactive S2S
CASSYSSGQKNSPLHF	0	0.001	0.003	0.097	0.177	0.139	0	0	0.005	0	0	0	0	0	0	0	0.005	0	0.00133333	0.137667	0.00166667	0	0	0.00166667	Monoreactive S2S
CASSTDRQSSNQPQHF	0	0	0	0.155	0.229	0.018	0	0	0	0	0	0	0	0	0	0	0	0.005	0	0.134	0	0	0	0.00166667	Monoreactive S2S
CATSDLSGNQPQHF	0.014	0.045	0.013	2.31	1.689	2.101	0.038	0	0.001	0.038	0.015	0.009	0.016	0.015	0.013	0	0	0.004	0.024	2.03333	0.013	0.0206667	0.0146667	0.00133333	Monoreactive S2S
CASSPNADLSGYTF	0.009	0	0	0.661	0.087	0.641	0.012	0	0	0.004	0.005	0	0.004	0	0.003	0	0	0.004	0.003	0.463	0.004	0.003	0.00233333	0.00133333	Monoreactive S2S
CASSYSTGEQYF	0.004	0.003	0.006	0.141	0.235	0.187	0	0	0.003	0.001	0.002	0.004	0.004	0	0	0.001	0.003	0	0.00433333	0.187667	0.001	0.00233333	0.00133333	0.00133333	Monoreactive S2S
CASTPRRGPPNQPQHF	0	0	0	0.179	0	0.161	0	0	0	0	0	0	0	0.008	0.015	0.003	0	0	0	0.113333	0	0	0.00766667	0.001	Monoreactive S2S
CASSLAKLAGGGDTQYF	0.003	0	0.004	0.969	0.465	0.231	0.007	0.002	0	0	0.006	0	0.005	0.001	0.007	0.003	0	0	0.00233333	0.555	0.003	0.002	0.00433333	0.001	Monoreactive S2S
CAWSGLAGETNTGELFF	0	0.001	0	0.109	0.266	0.13	0.001	0	0.004	0.001	0	0.002	0.002	0.01	0.001	0.001	0	0.002	0.000333333	0.168333	0.00166667	0.001	0.00433333	0.001	Monoreactive S2S
CATSDRGTGELFF	0.001	0.012	0	0.264	0.3	0.68	0.006	0	0.005	0.005	0.009	0.01	0.005	0.002	0.001	0.001	0	0.002	0.00433333	0.414667	0.00366667	0.008	0.00266667	0.001	Monoreactive S2S
CASRGDRGLRGYTF	0.001	0	0	0.363	0.206	0.047	0	0	0	0	0	0.009	0.001	0.005	0	0	0	0.003	0.000333333	0.205333	0	0.003	0.002	0.001	Monoreactive S2S
CASSPLNTIYF	0	0.003	0.001	0.149	0.178	0.314	0	0.002	0	0	0	0	0	0.003	0.003	0	0	0.003	0.00133333	0.213667	0.000666667	0	0.002	0.001	Monoreactive S2S
CASSLERSTEAFF	0	0.006	0	0.304	0.428	0.68	0	0	0.002	0	0	0	0	0	0.002	0	0	0.003	0.002	0.470667	0.000666667	0	0.000666667	0.001	Monoreactive S2S
CASSIGQGRRTDTQYF	0.002	0	0	0.1	0.133	0.11	0.002	0	0.003	0	0	0	0	0.001	0	0	0	0.003	0.000666667	0.114333	0.00166667	0	0.000333333	0.001	Monoreactive S2S
CASSIEGEVEAFF	0.003	0	0	0.243	0.192	0.116	0.002	0	0.002	0	0	0	0	0	0	0.002	0	0.001	0.001	0.183667	0.00133333	0	0	0.001	Monoreactive S2S
CASSLSAPSNRGGKSEAFF	0.002	0.002	0	0.325	0.469	0.308	0	0	0	0	0.001	0.008	0	0.004	0.005	0	0	0.002	0.00133333	0.367333	0	0.003	0.003	0.000666667	Monoreactive S2S
CAWKPGLAGKETQYF	0.004	0.003	0	0.42	0.135	0.395	0	0.001	0	0.004	0	0.024	0	0.009	0	0	0.002	0	0.00233333	0.316667	0.000333333	0.00933333	0.003	0.000666667	Monoreactive S2S
CAWVGLAGATNTGELFF	0	0.002	0	0.365	0.425	0.261	0	0.003	0.001	0.001	0	0.009	0.002	0.001	0.004	0	0	0.002	0.000666667	0.350333	0.00133333	0.00333333	0.00233333	0.000666667	Monoreactive S2S
CASSRLAGGTDTQYF	0.002	0.001	0.005	0.07	0.145	0.127	0.002	0	0	0	0	0	0.003	0.002	0.002	0	0	0.002	0.00266667	0.114	0.000666667	0	0.00233333	0.000666667	Monoreactive S2S
CASSSIRVREETQYF	0	0.005	0.009	0.187	0.413	0.396	0	0.002	0.01	0	0	0	0.001	0.005	0	0.001	0	0.001	0.00466667	0.332	0.004	0	0.002	0.000666667	Monoreactive S2S
CARPPPGQGGRHTEAFF	0.002	0	0.003	0.247	0.226	0.215	0.002	0	0	0.001	0.001	0.004	0	0.002	0.003	0.002	0	0	0.00166667	0.229333	0.000666667	0.002	0.00166667	0.000666667	Monoreactive S2S
CASSSLTGGTQYF	0	0	0.002	0.072	0.129	0.26	0	0	0	0	0	0.005	0.002	0	0	0	0	0.002	0.000666667	0.153667	0	0.00166667	0.000666667	0.000666667	Monoreactive S2S
CASSVGSSGNRETQYF	0	0.001	0.001	0.14	0.149	0.074	0.003	0.001	0.001	0.002	0	0	0.001	0.001	0	0	0	0.002	0.000666667	0.121	0.00166667	0.000666667	0.000666667	0.000666667	Monoreactive S2S
CASSQDLFYGYTF	0.001	0	0	0.123	0.11	0.083	0	0.001	0.001	0.005	0	0.003	0	0	0.001	0.001	0	0.001	0.000333333	0.105333	0.000666667	0.00266667	0.000333333	0.000666667	Monoreactive S2S
CATSELSGTGELFF	0	0.005	0	0.184	0.437	0.374	0	0.003	0	0	0	0	0	0	0	0	0	0.002	0.00166667	0.331667	0.001	0	0	0.000666667	Monoreactive S2S
CASSTDREGTDTQYF	0.003	0	0	0.059	0.322	0.192	0.002	0.003	0.004	0.003	0.002	0.001	0	0.003	0.004	0.001	0	0	0.001	0.191	0.003	0.002	0.00233333	0.000333333	Monoreactive S2S
CAWSGIAGVSDTQYF	0	0.001	0.001	0.14	0.152	0.125	0.002	0	0.001	0.002	0.001	0	0.002	0.001	0.001	0.001	0	0	0.000666667	0.139	0.001	0.001	0.00133333	0.000333333	Monoreactive S2S
CASSNDRERSPLHF	0	0	0	0.181	0.179	0.086	0	0	0.017	0.004	0.003	0.001	0.003	0	0	0.001	0	0	0	0.148667	0.00566667	0.00266667	0.001	0.000333333	Monoreactive S2S
CASSALGLAGTLYF	0.002	0.002	0	0.257	0.126	0.157	0.002	0	0	0	0.002	0.004	0	0.001	0.002	0.001	0	0	0.00133333	0.18	0.000666667	0.002	0.001	0.000333333	Monoreactive S2S
CAWSGRGGSMNTEAFF	0	0.001	0	0.097	0.257	0.237	0	0.002	0.005	0.002	0	0.002	0.001	0	0.002	0	0	0.001	0.000333333	0.197	0.00233333	0.00133333	0.001	0.000333333	Monoreactive S2S
CSATEQGAVVNEQFF	0	0.003	0.004	0.16	0.156	0.05	0	0	0	0.002	0.002	0	0	0.001	0	0.001	0	0	0.00233333	0.122	0	0.00133333	0.000333333	0.000333333	Monoreactive S2S
CASSRGQPNTEAFF	0.001	0.01	0	0.37	0.439	0.38	0.004	0.012	0.003	0.006	0	0.006	0	0	0	0.001	0	0	0.00366667	0.396333	0.00633333	0.004	0	0.000333333	Monoreactive S2S
CATSRGGTSGRVRETQYF	0	0	0.007	0.007	0.159	0.138	0	0	0	0	0.004	0	0	0	0	0.001	0	0	0.00233333	0.101333	0	0.00133333	0	0.000333333	Monoreactive S2S
CASSQSGRGKVYGYTF	0.003	0.001	0	0.051	0.145	0.159	0.003	0	0	0	0	0	0	0	0	0	0	0.001	0.00133333	0.118333	0.001	0	0	0.000333333	Monoreactive S2S
CSAIGQKNTEAFF	0	0	0	0.166	0.087	0.696	0.005	0	0.004	0.003	0	0	0	0.188	0	0	0	0	0	0.316333	0.003	0.001	0.0626667	0	Monoreactive S2S
CSASLPGRAEAEAFF	0.006	0	0	0.216	0.085	0.114	0.011	0.004	0.008	0	0.004	0	0	0.014	0	0	0	0	0.002	0.138333	0.00766667	0.00133333	0.00466667	0	Monoreactive S2S
CAWSGTGGAVSNQPQHF	0	0	0.01	0	0.129	0.225	0	0	0	0	0.007	0	0	0.006	0.007	0	0	0	0.00333333	0.118	0	0.00233333	0.00433333	0	Monoreactive S2S
CSARTLGQGRVDTQYF	0.009	0.004	0.004	0.238	0.32	0.371	0	0.008	0	0	0.004	0.005	0.004	0.007	0	0	0	0	0.00566667	0.309667	0.00266667	0.003	0.00366667	0	Monoreactive S2S
CATSDLTGDQPQHF	0	0	0	0.168	0.119	0.06	0	0	0	0	0	0	0	0	0.007	0	0	0	0	0.115667	0	0	0.00233333	0	Monoreactive S2S
CASSMDRAKNIQYF	0.002	0.001	0.002	0.265	0.225	0.109	0.001	0.009	0.001	0	0.001	0	0.002	0.002	0	0	0	0	0.00166667	0.199667	0.00366667	0.000333333	0.00133333	0	Monoreactive S2S
CSARRTSGGARTDTQYF	0	0	0.005	0.128	0.021	0.157	0.001	0	0	0	0	0	0.004	0	0	0	0	0	0.00166667	0.102	0.000333333	0	0.00133333	0	Monoreactive S2S
CASSTDREGSPLHF	0	0.002	0	0.13	0	0.17	0	0	0	0	0	0	0.004	0	0	0	0	0	0.000666667	0.1	0	0	0.00133333	0	Monoreactive S2S
CASTVGDRDNSPLHF	0.001	0	0	0.087	0.283	0.414	0	0.001	0.008	0.002	0.003	0.008	0	0	0.003	0	0	0	0.000333333	0.261333	0.003	0.00433333	0.001	0	Monoreactive S2S
[truncated: 7,655 more rows]
[truncated: 10 more columns]

## Sheet: Table S1e. HD_Samples
HD2
HD8
HD14
HD29
HD49
HD58
HD81
HD118
HD120
HD122

## Sheet: Table S1f. HD_Color Code
	Crossreactive
	Monoreactive Ancestral
	Monoreactive BA5

## Sheet: Table S1g. HD_SpikeTCRs
HD2
	NT	NT	NT	ANC	ANC	ANC	BA5	BA5	BA5
CASSPRRGSVAEAFF	0	0	0	0.22	1.247	5.955	4.775	1.189	5.259
CASTRRDSNQPQHF	0	0	0	2.227	0.488	3.386	0.879	2.766	0.575
CASRSRSQPQHF	0	0	0	2.614	0.175	0	0	1.391	2.136
CASSLSGFLTEAFF	0	0.003	0	1.01	0.457	1.082	0	1.427	1.024
CASSLYTGRQGGYGYTF	0	0	0.001	1.034	1.295	0.004	0.129	0.096	0.101
CASSSGQAGVYNEQFF	0	0.007	0	0.999	1.196	0.001	0.937	0.613	0.79
CASNMALAGFRDTQYF	0.012	0.002	0.001	0.943	0.069	0.272	1.598	0.246	1.913
CASSIGQGALNTEAFF	0	0	0	0.364	0.192	0.612	0.892	0.364	0
CAWRTGGDNSPLHF	0	0.003	0	0.046	0.868	0.115	0.257	0.117	0.784
CASSYSDRGSYNEQFF	0	0.006	0.001	0	0.315	0.362	0.449	0.443	0
CASSPPGVRPRHEQYF	0	0	0.001	0.193	0.305	0.016	0.107	0.146	0
CSVGRLNIQYF	0	0	0	0.224	0.079	0.113	0.173	0.57	0.107
CASSDRVGYTF	0	0	0.008	1.189	5.109	1.638	0.132	0.087	0
CASKSGRETQYF	0	0	0	3.633	0	1.482	0	0	0
CASSPQGGAQPQHF	0	0	0.001	1.069	2.33	1.627	0	0	0
CSASLGRDSPLHF	0	0	0	3.554	0	0.861	0	0	0
CASTRDGYTF	0	0	0.003	0	2.022	1.009	0.164	0	0
CSGVTGTTNTEAFF	0	0	0	1.919	0.788	0	0	0	0
CASSLDRNTEAFF	0	0.013	0	1.382	1.028	0.287	0.002	0	0
CASKRGDRGHRQPQHF	0	0	0	2.081	0.408	0	0	0	0
CASSQQYPTEAFF	0	0	0	0	1.224	0.909	0	0	0
CASSTSGQLSPLHF	0	0	0	0	1.051	1.034	0	0	0
CASKRSGAQETQYF	0	0	0.001	0.663	0.51	0	0	0	0
CASSDRDRGKGYTF	0	0	0	0	0.832	0.336	0	0	0
CASSLNDQPQHF	0	0	0	0.939	0	0.228	0	0	0
CASTDRDRGYTF	0	0	0	0.359	0	0.607	0	0	0
CASSYGGGADTQYF	0	0	0	0.325	0	0.608	0	0	0.002
CASSFSGVGNTQYF	0	0	0	0.407	0	0.385	0	0	0
CASSLVGGADSYEQYF	0	0	0	0.467	0.166	0.055	0	0	0
CASSHEGQGNTEAFF	0	0	0	0	0.123	0.142	0	0	0
CASSKDRAYEQYF	0	0	0	0.156	0.106	0	0	0	0.024
CASSIGHNQPQHF	0	0.004	0	0.174	0	0	1.941	1.598	2.196
CASSFLSGNTIYF	0	0	0	0	0	0.025	0.336	0.606	0
CASRTNTGPNTEAFF	0	0	0.001	0.023	0	0	0.813	2.875	0
CSASDSLTDTQYF	0	0	0	0	0	0	1.788	0	0.133
CASVRDSHSPLHF	0	0	0	0	0	0	0.103	1.663	0
CASSSTSGGSLYEQYF	0	0	0	0	0	0	0.142	0	1.4
CSATGQPTYEQYF	0	0	0.001	0	0	0	0.456	0	0.99
CASSSISRGPREKLFF	0	0	0	0	0	0	0	0.82	0.594
CASSLDSRNGYTF	0	0	0	0	0	0	0	0.955	0.235
CSATGRGIEKLFF	0	0	0	0	0	0	0	0.121	0.325
CSAPRWGENEKLFF	0	0.048	0.42	0.007	0.105	0.065	0.038	0.025	0.198
CASRLAADTQYF	0	0	0	0	0.002	0	0.003	0	0.001
CASSPLGPGQSSNQPQHF	0	0	0.008	0.002	0	0	0	0	0
CASTLQGGGNQPQHF	0	0	0	0.927	0	1.126	0	5.274	0
CASSSGITGFHEQYF	0	0	0	0	0	0.001	0	0	0
CSVEKGFSYNEQFF	0	0	0	0	0	0	0	0	0
CASSPLNSGNTIYF	0	0	0	0	0	0	0	0	0
CASSPLGAGGNQPQHF	0	0	0.02	0	0	0	0	0.001	0.003
CASSRETQYF	0	0	0	0	0	0	0	0	0
CSASRAGRRNYGYTF	0	0	0.011	0	10.312	0	1.692	0	0
CATSDSRTSAGAQYF	0	0	0	0	0	5.422	0	0	0
CASNVRGKGAPLHF	0	0.005	0.001	5.352	0	0	0.617	0	0
CASSMDREGTEAFF	0	0	0.001	0	5.273	0	0	0	0
CSAPRQGAWNGYTF	0	0	0.004	0	5.067	0	0	0	0
CASRGTSGANVLTF	0	0	0	0	0	4.908	0	0	0.001
CASSLMDRGNNSPLHF	0	0	0	0	0	3.767	0	0	0
CASTDRDITTKGYTF	0	0	0	0.033	0	3.561	0	0	0.003
CSARAADGVGNGYTF	0	0	0	3.078	0	0	0	0	0
CASSPEYQETQYF	0	0	0	0	0	2.932	0	0	0
CASTKGNRGRLGTEAFF	0	0	0	2.857	0	0	1.767	2.078	0
CSVGGRGTNYGYTF	0	0	0	2.707	0	0	0	0	0
CASSIRLAGLDNEQFF	0	0	0	2.294	0	0	0	0	0
CASRVNKEQYF	0	0.003	0	0	0	2.267	0	0	0
CASSPLLRGSYNEQFF	0	0	0	2.17	0	0	0	0	0
CSASKRSAGMNTEAFF	0	0	0	0	2.113	0	0	6.231	1.361
CSATGGGQTSYEQYF	0	0	0	0	0	2.072	0	0	0
CSATSLGGNTGELFF	0	0	0	1.98	0	0	0	0	0
CASSFRGGRGYGYTF	0	0	0	1.891	0	0	0.229	0	0
CASSLRDSNQPQHF	0	0	0	0	0	1.826	0	0	0
CASSLRRVGTEAFF	0	0	0	1.777	0	0	0	0	0
CSASKGGVNTEAFF	0	0	0	0	0	1.772	0	0	0
CASSSQPSYEQYF	0	0	0	0	1.699	0	0	0	0
CASSRTDNQPQHF	0	0	0	0	0	1.683	0	0	1.541
CASSPTYPEAFF	0	0	0	1.379	0.092	0	0	0	0
CASLREKGTEAFF	0	0	0	0	0	1.443	0	0.032	0
CASSDSSRAKNIQYF	0	0	0	0	0	1.38	0	0	0
CASSPRTSGQDEQYF	0	0	0.001	0	1.363	0	0	0	0
CSASRQVNQPQHF	0	0	0.001	0	1.357	0	0	0	0
CASSLAQGESGGYTF	0	0	0	0	0	1.354	0	0	0
CSARPGLDNQPQHF	0	0	0	1.324	0	0	0	5.028	0
CASSVLGRVLAGGESPQYF	0	0	0	0	0	1.312	1.676	0	0
CASSERPRPLNTEAFF	0	0	0	0	1.304	0	0	0	0
CASRQTSGRGTDTQYF	0	0	0	0.174	0.419	0.677	0	0.561	0
CASLRDAHEKLFF	0	0	0	0.647	0	0.585	0	0.892	0
CSARDDVSSYEQYF	0	0	0	1.193	0	0	0	0	0
CSASVGMNTEAFF	0	0	0.032	0	1.18	0	0	0	0
CASRDRGHTMGTEAFF	0	0	0	1.169	0	0	0	0	0
CSASFSGALGTQYF	0	0	0	0	1.167	0	0	0	0
CASSQEDRGFNQPQHF	0	0	0	0	1.159	0	0	0	0
CASRERQRSYTF	0	0	0	1.08	0	0	0	0	0
CASSKGLAGWETQYF	0	0	0	1.074	0	0	0	0	0
CASSTTDRARETQYF	0	0	0	0	1.072	0	0	0	0
CASSWWDTNQPQHF	0	0	0.003	0	1.066	0	0	0	0
CASRDRETGYTF	0	0	0	1.058	0	0	0	0	0
CASSREGKNNQPQHF	0	0	0	0	0	0.998	0.004	0	0
CASSAGDRGNNQPQHF	0	0	0	0	0.961	0	0	0	0
CASTTLRQGAHSPLHF	0	0	0	0	0	0.951	0	0	0
CSAASSYNSPLHF	0	0	0	0	0	0.941	0	0	0
CASSQDPAGNTEAFF	0	0	0	0.603	0	0.333	0	0.096	0.534
CSARPPGRGLTGYTF	0	0	0	0	0.896	0	0	0	0
CASSPSRTAGNTIYF	0	0	0.001	0.109	0.784	0	0	0	0.33
CASRRKPGSTYEQYF	0	0	0	0.813	0.058	0	0.027	0	0.079
CASSSGANVLTF	0	0	0	0	0	0.85	0	0	0
CASSQYRDSDTEAFF	0	0	0	0	0.839	0	0	0	0
CASSQDPPQGDSPLHF	0	0	0	0	0	0.785	0	0	0
CASSWSGLLSPLHF	0	0	0	0	0.778	0	0	0	0
CASKGGDRGNTGELFF	0	0	0	0	0.773	0	0	0	0
CASSLELEDEQYF	0	0	0	0	0	0.764	0	0	0
CATSDTLSYEQYF	0	0	0	0	0	0.684	0	0	0
CSARDPGLKGAQYF	0	0	0	0	0	0.681	0	0	0
CAWRSGGDNSPLHF	0	0	0	0.612	0	0.06	0.124	0.014	0
CASSPGYQSRNQPQHF	0	0.003	0	0	0	0.659	0	0	0
CASYPTTGGANNEQFF	0	0	0	0	0.65	0	0	0	0
CASSPGTSTDTQYF	0	0	0	0.644	0	0	0.029	0	0
CASSYLGQGLNTEAFF	0	0	0	0	0	0.641	0	0	0
CASSARTSGPSTDTQYF	0	0	0	0.622	0	0.016	0	0.181	0
CASSQDRVRDQPQHF	0	0	0	0	0	0.628	0	0	0.001
CASSWTDSGNTIYF	0	0	0	0	0.62	0	0	0	0
CSASRSGGNSPLHF	0	0	0	0	0.617	0	0	0	0
CASSFSATPSQYF	0	0	0	0	0	0.609	0	0	0
CASSIGGRAGEQFF	0	0	0	0	0	0.593	0	0	0
CASSAETRKMIQYF	0	0	0	0	0	0.587	0	0	0
CASSQVAGEGRAGELFF	0	0	0	0	0.585	0	0	0	0
CSAVDRGYYEQYF	0.057	0.025	0	0.45	0.049	0.082	0	0.009	0.002
CASSTTGGSNQPQHF	0	0	0	0.57	0	0	0	0	0
CASGWDGKSTYEQYF	0	0	0	0	0.569	0	0	0	0
CASTTLSRGSNQPQHF	0	0	0	0	0	0.554	0	0	0
CASSPLDRGSNQPQHF	0	0	0	0	0	0.535	0	0	0
CASSSGGGTDTQYF	0	0	0	0.005	0	0.52	0	0	0
CASSAWQLTSTDTQYF	0	0	0	0	0.523	0	0	0	0
CASSLDGYTNYGYTF	0	0	0	0.016	0.457	0.042	0	0	0.308
CASKGAGNYGYTF	0	0	0	0.513	0	0	0	0	0
CASSTDRGNTEAFF	0	0	0	0	0.506	0	0	0	0
CASSPPEGQRGTQYF	0	0	0	0.044	0.36	0.084	0	0.416	0
CASSSGQVYLHSPLHF	0	0	0	0.479	0	0	0	0	0
CAWSVKYEQYF	0	0	0	0	0	0.479	0	0	0
CAWTGQGYGYTF	0	0	0.001	0	0.475	0	0	0	0
CASSYSRDRAALIDQPQHF	0	0	0	0.472	0	0	0	0	0
CASSQEGRARGFTEAFF	0	0	0	0	0	0.471	0.391	0	0.132
CATSGQTSGSMYEQYF	0	0	0	0	0.092	0.377	0	0.326	0
CASSIRDSNQPQHF	0	0	0	0.458	0	0	2.302	0.587	0
CASNSGQGTYEQYF	0	0	0	0.011	0.416	0.017	0	0	0.005
CASSSWDRGYGYTF	0	0	0	0.442	0	0	0	0	0
CASRTSTGGNNQPQHF	0	0	0	0.441	0	0	0	0	0
CASSGQGFSGNTIYF	0	0	0	0	0.438	0	0	0	0
CASRGARGVVGYTF	0	0	0	0	0.424	0	0	0	0
CASSLDDRFTGEAFF	0	0	0	0.418	0	0	0	0	0
CASSLGGGAADQPQHF	0	0	0	0	0.403	0	0	0.271	1.329
CASSSGRENTEAFF	0	0	0	0	0	0.401	0	0	0
CSARESKGNSPLHF	0	0.044	0	0.003	0.385	0.004	0	0.015	0
CASKGLRTGRNEKLFF	0	0	0	0	0	0.391	0	0	0.001
CASNLRGWGETQYF	0	0	0	0	0.39	0	0	0	0
CASSLDRDRGGYTF	0	0	0	0.389	0	0	0	0	0
CASTYGPTGSSNQPQHF	0	0	0	0	0	0.385	0	0	0
CASSLGAGGPGRDEQFF	0	0	0	0.254	0.096	0.034	0	0	0
CSARTSESSLAREQYF	0	0	0.024	0.381	0	0	0	0	0
CASTPRDRGYEQYF	0	0	0	0	0.38	0	0	0.019	0
CASSSPRTGKETQYF	0	0	0	0	0	0.379	0	0	0
CASSLVEGLADTQYF	0	0	0	0.378	0	0	0	0	0
CASSSRTPGHYGYTF	0	0	0	0	0.375	0	0	0	0
CSARRGPDTQYF	0	0	0	0	0	0.374	0	0	0
CASSSGATGSTDTQYF	0	0	0	0.37	0	0	0	0	0
CASTPRDGPYEQYF	0	0	0	0	0.369	0	0.479	0.624	0
CASSFSGTGREKLFF	0	0	0	0	0.364	0	0	0	0
CASSVPPGAGYEQYF	0	0	0	0	0	0.354	0	3.503	0
CASSITIGTGGGKLFF	0	0	0	0	0.349	0	0	0	0
CSALGGGSGSGYGYTF	0	0	0	0.348	0	0	0	0	0
CASSPQYSGNTIYF	0	0	0.001	0	0.348	0	0	0	0
CAWSGRAGAIYEQYF	0	0	0	0.021	0.318	0	0	0	0
CASSTSGVPSYNEQFF	0	0	0	0	0	0.334	0	0	0
CAWSGSGDTEAFF	0	0	0	0.332	0	0	0	0	0
CSASSTRGLLNTEAFF	0	0	0	0.332	0	0	0	0	0
CASRDGGTAMATQYF	0	0	0	0.328	0	0	0.207	0	0
CAWSAIAGATTDTQYF	0	0	0	0.326	0	0	0	0	0
CASSLGTGSYEQYF	0	0	0	0	0.325	0	0	0	0
CAWSGLAGATNEQFF	0	0	0	0	0	0.323	0	0	0
CASSSKKRGTNTGELFF	0	0	0	0	0.321	0	0	0.079	0.023
CASTSPGTGALRGTEAFF	0	0	0	0	0	0.315	0	0	0
CASRTGGRETQYF	0	0	0.001	0	0.311	0	0	0	0
CASSRRTGRTFF	0.084	0.133	0.937	0.012	0.21	0.086	0.052	0.06	0.391
CSAPTRPTNEQFF	0	0	0	0	0.3	0	0	0	0
CASSLTGSGQETQYF	0	0.001	0	0	0.281	0	0	0	0.513
CASRPGARGAHTEAFF	0	0	0	0	0	0.232	0	0.636	0
CASSSSRTGAHEQYF	0	0	0	0.232	0	0	0	0.172	0.312
CASSVKRANTGELFF	0	0	0	0.105	0.04	0.074	0.053	0.176	0.117
CASWESTDTQYF	0.004	0	0	0	0	0.148	0.453	0	0.056
CASSGDSPTKQYF	0	0	0	0	0	0.123	0.314	0	0
CASSFGETDTQYF	0	0	0	0.012	0.11	0	0	0	2.657
CASSQGRRTSGGATDTQYF	0	0	0	0	0	0.096	0.438	0	0
CASSQVGTGRWYGYTF	0	0	0	0	0.069	0	0	0.566	0
CSAGGIVQETQYF	0	0	0	0.005	0	0.004	0	0.033	1.055
CASSYSSGRVNEQFF	0	0	0	0.002	0	0	0	0	0.859
CASMASGNTIYF	0	0	0	0	0	0	0.409	0.001	0
CASSLEAGPLAEAFF	0	0	0	0	0	0	0	0	0.409
CASSSRGLSGNTIYF	0	0	0	0	0	0	0.559	0	0
CASSSTHRGTNTEAFF	0	0	0	0	0	0	10	0	0
CASSLDRGRGEAFF	0	0	0.001	0	0	0	3.688	0	0
CATSDQGTAQETQYF	0	0	0	0	0	0	2.807	0	0
CASSYSFLAGGPTDTQYF	0	0	0	0	0	0	1.554	0	0
CASSQEQARPLNTGELFF	0	0	0	0	0	0	0.313	0	0
CATSRPPAGPNYGYTF	0	0	0.004	0	0	0	9.17	0	0
CSAGPNIELNYGYTF	0	0	0	0	0	0	0	0	8.716
CSARRQGVRGNQPQHF	0	0	0	0	0	0	5.121	0	0
CASKKGDRGNHQPQHF	0	0	0	0	0	0	0	0	4.867
CASSQERQGPANNSPLHF	0	0	0	0	0	0	0	0	4.08
CSASGPMGGRQPLHF	0	0	0	0	0	0	0	3.481	0
CASSSLQGGSNQPQHF	0	0	0	0	0	0	0	3.204	0
CSAKKGGTGVYSNQPQHF	0	0	0.003	0	0	0	3.154	0	0
CSAKAGGRGETQYF	0	0	0	0	0	0	0	3.065	0
CASSLEVEASIYGYTF	0	0	0	0	0	0	0	0	2.75
CSAKTSGGSETQYF	0	0	0	0	0	0	2.499	0	0
CASSPNEGFEAFF	0	0	0	0	0	0	2.314	0	0
CSARLGQGGSYEQYF	0	0	0	0	0	0	0	0	2.256
CASSLAWNTDTQYF	0	0	0	0	0	0	0	1.866	0
CASSGTTGLASGNTIYF	0	0	0	0	0	0	1.853	0	0
CASSLGGLAGAQETQYF	0	0	0	0	0	0	0	0	1.851
CASSFPGYGYTF	0	0	0	0	0	0	0	1.615	0
CASRTLDRGMNTEAFF	0	0	0	0	0	0	1.425	0	0
CASSLRQASVDNEQFF	0	0	0	0	0	0	0	0	1.379
CSAPRERAGATNEKLFF	0	0	0	0	0	0	1.285	0	0
CASSLERLGFGGTDTQYF	0	0	0	0	0	0	1.195	0	0
CASSLRDGADTQYF	0	0	0	0	0	0	0	0	1.193
CASSRTDRGSGQPQHF	0	0	0	0	0	0	0	0	1.14
CASSKGGVGEDETQYF	0	0	0	0	0	0	0	0	1.135
CASSFRDYNQPQHF	0	0	0	0	0	0	0	1.022	0
CASSRTLAGRADTQYF	0	0	0	0	0	0	0.967	0	0
CASSFERGGADTQYF	0	0	0.001	0	0	0	0.952	0	0
CSARVGGGPFTDTQYF	0	0	0	0	0	0	0	0	0.946
CASSLSSGRGHEQYF	0	0	0	0	0	0	0	0.923	0
CASSNLQGAITEAFF	0	0	0	0	0	0	0	0.884	0
CSARGGSSAYEQYF	0	0	0	0	0	0	0	0.879	0
CASSYSGTNTDTQYF	0	0	0	0	0	0	0	0	0.849
CASRLRGQGGITGELFF	0	0	0	0	0	0	0	0.805	0
CASSYPTAGVYNEQFF	0	0	0	0	0	0	0	0.793	0
CASSQDRGLNGYTF	0	0	0	0	0	0	0	0.784	0
CASSLAHRGSGETQYF	0	0	0	0	0	0	0	0.756	0
CSARDSYNSPLHF	0	0	0	0	0	0	0	0.72	0
CASSKAPGLYEQYF	0	0	0	0	0	0	0	0	0.715
CASSPDRGVSGYTF	0	0	0	0	0	0	0	0.709	0
CASSSQGLAGGGTGELFF	0	0	0	0	0	0	0.674	0	0
CASRNRQGLNTEQFF	0	0.002	0	0	0	0	0	0.66	0
CASSLNGQHSNQPQHF	0	0	0	0	0	0	0.652	0	0
CSARWADTQYF	0	0	0	0	0	0	0.643	0	0
CASNLSLRNTEAFF	0	0	0	0	0	0	0	0	0.641
CAWSGVAGGLLETQYF	0	0	0	0	0	0	0	0	0.627
CASSLAGARETQYF	0	0.017	0	0	0	0	0.625	0	0
CASSARTSGTNEQFF	0	0	0	0	0	0	0	0.623	0
CASSQSGPLGPQHF	0	0	0	0	0	0	0.617	0	0
CASSLQSTNEKLFF	0	0	0	0	0	0	0.614	0	0
CASSSGSRQYF	0	0	0	0	0	0	0	0.611	0
CATSHPRGQGPEEQFF	0	0	0	0	0	0	0	0.603	0
CATRRRTGELFF	0	0	0	0	0	0	0	0.591	0
CASSDGRGSSYNEQFF	0.001	0	0	0	0	0	0	0	0.585
CASSLMSRAEAFF	0	0	0	0	0	0	0	0.583	0
CATYGGGGSQPQHF	0	0	0	0	0	0	0	0	0.573
CASSPRDTEAFF	0	0	0	0	0	0	0	0.568	0
CASSLIVTAQYF	0	0	0	0	0	0	0	0.555	0
CASSPDTGGRLEAFF	0	0	0	0	0	0	0	0	0.549
CSAIGLAGLYNEQFF	0	0	0	0	0	0	0	0	0.548
CASTRTGTPNNEQFF	0	0	0	0	0	0	0	0.508	0
CASSVDRAEAFF	0	0	0	0	0	0	0	0	0.502
CASSQLNRGSNEKLFF	0	0	0	0	0	0	0.478	0	0
CASRTTGIEAFF	0	0.005	0	0	0	0	0	0.476	0
CAWSRGTEAFF	0	0	0	0	0	0	0	0	0.474
CASSLMGASYEQYF	0	0	0	0	0	0	0	0	0.472
CASSPPVKQREGYTF	0	0	0	0	0	0	0	0	0.466
CASSQNRGVSEAFF	0	0	0	0	0	0	0	0	0.457
CASSWQGTGKETQYF	0	0	0	0	0	0	0	0	0.444
CASSQELAATLNTGELFF	0	0	0	0	0	0	0	0.443	0
CASSLEARDTQYF	0	0	0	0	0	0	0	0.438	0
CASSLRRGGEETQYF	0	0	0	0	0	0	0.427	0	0
CAWSNPGQTLNQPQHF	0	0	0	0	0	0	0	0.38	0.04
CASSSRDGIKPQHF	0	0	0	0	0	0	0	0.414	0
CASSLRGPQETQYF	0	0	0	0	0	0	0	0	0.409
CSAVLRTEAFF	0	0	0	0	0	0	0	0	0.409
CSARDPGAGGALQAQYF	0	0	0	0	0	0	0	0	0.406
CSASIAGRSYNEQFF	0	0	0	0	0	0	0.4	0	0
CASSKGQNNSPLHF	0	0	0	0	0	0	0	0.392	0
CSAKPGGRDTQYF	0	0	0	0	0	0	0	0	0.381
CASSSQGNQPQHF	0	0	0	0	0	0	0	0.375	0
CSAERDSNQPQHF	0	0	0	0	0	0	0	0.375	0
CASSPQGAYGYTF	0	0	0	0	0	0	0.372	0	0
CAWSVKVNYGYTF	0	0	0	0	0	0	0.363	0	0
CASSLHFSTDTQYF	0	0	0	0	0	0	0.361	0	0
CAITDWGRETQYF	0	0	0	0	0	0	0	0	0.355
CSARDFSSNQREYGTDTQYF	0	0	0	0	0	0	0	0	0.354
CAISERQGSVGGYGYTF	0	0	0	0	0	0	0	0.354	0
CASTPGLAYEQYF	0	0	0	0	0	0	0	0	0.351
CASSSGVAGVLRRDTQYF	0	0	0	0	0	0	0	0.347	0
CASSPGLVREETQYF	0	0	0	0	0	0	0.339	0	0
CASPKAGARNTEAFF	0	0	0	0	0	0	0	0	0.337
CASSSLGGAKNIQYF	0	0	0	0	0	0	0	0	0.337
CSATSLLTDTQYF	0	0	0	0	0	0	0	0.336	0
CASSLQGGGNQPQHF	0	0	0	0	0	0	0	0.331	0
CASILKQVNSPLHF	0	0	0	0	0	0	0.33	0	0
CANLQGVQETQYF	0	0	0	0	0	0	0	0	0.323
CASSPQSTNEKLFF	0	0	0	0	0	0	0	0	0.315
CASSIRAGVYEQYF	0	0	0	0	0	0	0	0.315	0
CASSPTGGTLNTQYF	0	0	0	0	0	0	0	0.31	0
CASSYGGESYEQYF	0	0	0	0	0	0	0	0	0.306
CASSSLRLGSTQPQHF	0	0	0	0	0	0	0.306	0	0
CASTGQSSSYEQYF	0	0	0	0	0	0.295	0	0	0
CASSLTGDNSPLHF	0	0.042	0	0.016	0.004	0.274	0	0.005	0
CASRNQGLRTEAFF	0	0	0	0.294	0	0	0	0	0
CASFDRGMNTEAFF	0	0	0.001	0	0.29	0	0	0	0
CASSFQGANQPQHF	0	0	0	0	0.29	0	0	0	0
CASSPMGGNYGYTF	0	0	0	0.278	0	0	0	0	0
CASSLMPGLRSEQYF	0	0	0	0	0.274	0	0	0	0
CASSQGAGQGARTEAFF	0	0	0	0	0	0.268	0	0	0
CASSLEGDRVGEQYF	0	0	0	0.212	0.051	0.003	0	0.262	0
CASSLAGGLEETQYF	0	0	0	0.266	0	0	0.024	0	0.018
CASIFGPSTDTQYF	0	0	0	0	0	0.26	0	0	0
CASSARQEIHEQYF	0	0	0	0.259	0	0	0	0	0
CASSLRPGDRIRRSTDTQYF	0	0	0	0	0.259	0	0	0	0
CSASGGAAGSSYGYTF	0	0	0	0	0	0.255	0	0	0
CASSIRDRNNSPLHF	0	0	0	0	0.252	0	0	0.001	0.004
CASSIGGGAGNTEAFF	0	0	0	0	0.128	0.117	0	0	0.228
CASSLERTGSEQFF	0	0	0	0	0.241	0	0	0	0
CASSTRQGGHQPQHF	0	0	0	0	0.24	0	0	0	0
CASSPMNRGTNEKLFF	0	0	0	0.237	0	0	0	0	0
CASRLQGNTEAFF	0	0	0	0.235	0	0	0	0	0
CASSPGLSTDTEAFF	0	0	0	0.018	0.214	0	0	0	0.007
CASSIISKSSYEQYF	0	0	0	0	0	0.229	0	0	0
CAWSGVSGAYQETQYF	0	0	0	0.22	0	0	0	0	0
CASRNYETEAFF	0	0	0	0	0	0.22	0	0	0
CSATVRGDSQPQHF	0	0	0	0.217	0	0	0	0	0
CASSLDRVNQPQHF	0	0	0	0	0	0.211	0	0	0
CAWSVSVNYGYTF	0	0	0	0	0	0.211	0	0	0
CASSLGWGNNYGYTF	0	0	0	0.21	0	0	0	0	0
CASSLEQDYNEQFF	0	0	0	0.209	0	0	0	0	0
CSARFGTGEGSPLHF	0	0	0	0	0	0.202	0	0	0
CAWTLGSGWNQPQHF	0	0	0	0	0	0.201	0.001	0	0
CASSLGRTIYVGQYF	0	0	0	0	0.197	0	0	0	0
CASSWTSGDQETQYF	0	0	0	0	0.195	0	0	0	0
CASSLGLAGAGETQYF	0	0	0	0.193	0	0	0	0	0
CASTPAGSTDTQYF	0	0	0	0	0	0.19	0	0	0
CASSEATHYGYTF	0	0	0	0.187	0	0	0	0	0
CASSPGRSNTEAFF	0	0	0	0.004	0.183	0	0	0	0
CSARELPDTQYF	0	0	0	0.186	0	0	0	0	0
CASSLSGVNTGELFF	0	0.007	0	0	0.185	0	0	0	0.001
CAWKIPDRLNTEAFF	0	0	0	0	0.184	0	0.18	0	0
CAISSGTSGPSTQYF	0	0	0	0	0.184	0	0	0	0
CSARDGGILNYEQYF	0	0	0	0.183	0	0	0	0	0
CASRAGQSYNEQFF	0	0	0	0.178	0	0	0	0	0
CASSREVRVDYGEAFF	0	0	0	0.055	0	0.115	0.024	0.19	0
CASRQRAANTEAFF	0	0	0	0	0	0.169	0	0	0.11
CASSYGVTSNQPQHF	0	0	0	0.168	0	0	0	0	0
CASMLRLAANTGELFF	0	0	0	0	0.168	0	0	0	0
CAISERGIAQTGELFF	0	0.002	0	0.166	0	0	0	0	0
CASSQTGLGRGGYTF	0	0	0	0	0.165	0	0	0	0
CASSLEALRVLTYNEQFF	0	0	0	0	0.165	0	0	0	0
CASSLEGNPDNEQFF	0	0	0.001	0	0.164	0	0	0	0
CSAQGTRPGRETQYF	0	0	0	0	0.159	0	0	0	0
CASSGDRAKNIQYF	0	0	0	0	0	0.154	0	0	0
CASSLLTGGRTGELFF	0	0	0	0.031	0.122	0	0.116	0	0
CASRDSSGNTIYF	0	0	0	0	0	0.148	0	0	0
CASSSLRTGSNTEAFF	0	0	0	0	0	0.146	0	0	0
CALGGVRDRGPDKINQPQHF	0	0	0	0	0.142	0	0	0	0
CASSIQDRYGYTF	0	0	0	0	0.137	0	0	0	0
CASKWGRGGNQPQHF	0	0	0	0	0.135	0	0	0	0
CASSRTAGGLGGNNEQFF	0	0	0	0.068	0.013	0.053	0.016	0.076	0
CASSGDTFGAYEQYF	0	0	0	0.133	0	0	0	0	0
CAWSGTVGSHHQPQHF	0	0	0	0.13	0	0	0	0	0
CASSFGQDNEQFF	0	0	0	0	0	0.13	0	0	0
CASSEHGFQYF	0	0	0	0.108	0	0.021	0	0	0
CASSQETHTNLNTGELFF	0	0	0	0.027	0.102	0	0	0	0
CASSTLAGGSYNEQFF	0	0	0	0	0	0.127	0	0	0
CASRKGPGELFF	0	0	0	0	0.126	0	0	0	0
CAISDPGQAKSNTEAFF	0	0	0	0	0	0.125	0	0	0
CASSQDWNYGYTF	0	0	0	0.093	0	0.029	0.123	0	0
CASSLGLSTDTQYF	0	0	0	0.122	0	0	0	0	0
CATSDTGLYEQYF	0	0	0	0.121	0	0	0	0	0
CASSFRGQGQPQHF	0	0	0	0	0	0.119	0	0	0
CASSLLTSGGITDTQYF	0	0	0	0.115	0	0.003	0	0	0
CAWSTGGWSPLHF	0	0	0	0.117	0	0	0	0	0
CAWRQGDWNTEAFF	0	0	0	0	0	0.115	0	0	0
CASSYSKGGGGNSPLHF	0	0	0	0	0	0.114	0	0	0
CASSDPGQGAALAFF	0	0	0	0.111	0	0	0	0	0
CASSRSDRGIFMGYTF	0	0	0	0.107	0	0	0.084	0	0
CASSIGLAPVSEQYF	0	0	0	0	0	0.107	0	0	0
CASSGGTGALTNEKLFF	0	0	0	0	0	0.105	0	0	0
CASSTSSPGTREYNEQFF	0	0	0	0	0	0.102	0	0	0
CASSYFGDNEQFF	0	0	0	0	0	0.101	0	0	0
CAWTRRGGYGYTF	0	0	0	0	0	0.1	0.004	0.002	0
CASSERRSVNEQFF	0	0	0	0	0.096	0	0	0.166	0.042
CASTPGHLRPGVGFEQFF	0.008	0.005	0.021	0.008	0.085	0.001	0.001	0.001	0.002
CASKFGSPDTQYF	0	0	0	0	0.092	0	0	0	0
CASSQGADTEAFF	0	0	0	0	0	0.089	0	0.007	0
CASTSPDSLSYEQYF	0	0	0	0	0	0.086	0	0	0
CASSYRTGLEYSNQPQHF	0	0	0	0	0.085	0	0.116	0	0
CASSQRMASLGTEAFF	0.017	0.119	0	0.046	0.011	0.027	0.012	0.014	0.02
CASLRDSNYGYTF	0	0.046	0	0	0.04	0.042	0	0.009	0.004
CASSQEVTVILNTGELFF	0	0	0	0	0.082	0	0	0	0.257
CASNFRAGDTQYF	0	0	0	0	0	0.081	0	0	0
CASSAGTMRAGETQYF	0	0	0	0.08	0	0	0	0	0
CASSLVTSGAFF	0	0	0	0	0.08	0	0	0	0
CASSYSSSGPYEQYF	0	0	0	0.078	0	0	0	0	0
CSARVGTNTGELFF	0	0	0	0	0.078	0	0.017	0	0
CASSLEGIRPLNAGELFF	0	0	0	0	0.078	0	0	0	0
CTSSQDWTSGVGPYNEQFF	0	0	0	0	0	0.078	0	0	0
CATSRALRGYSYEQYF	0	0	0	0	0	0.078	0	0	0
CASQSSGRAHYEQYF	0	0	0	0	0	0.076	0	0	0
CAWSARAGGSWEQYF	0	0	0	0	0	0.076	0	0	0
CASSLSPGQKGTGANVLTF	0	0	0	0	0.075	0	0	0	0
CASSFTPEDTQYF	0	0	0	0	0.075	0	0	0	0
CASSPWGLVGDRRGVNTQYF	0	0	0.037	0.074	0	0	0	0	0
CASRISGRDTEAFF	0	0	0	0	0	0.073	0	0	0
CASSIDRRVHQPQHF	0	0	0	0	0	0.071	0	0	0
CASSPRQGENSPLHF	0	0	0	0	0	0.071	0	0	0
CASSLGRGATEAFF	0	0	0	0.07	0	0	0	0	0
CSARFRGNEQFF	0	0	0	0	0.069	0	0	0	0
CASSLEGPWEGTDTQYF	0	0	0	0	0.068	0	0	0	0
CASSELAGGSSGNEQFF	0	0	0	0	0	0.068	0	0	0
CAWSGVAGSLDTEAFF	0	0	0	0.023	0.044	0	0	0	0
CASSLRGGPGTSYEQYF	0.006	0	0	0	0	0.066	0	0	0
CAWSGEAGAGYEQYF	0	0	0	0	0	0.066	0	0	0
CASSFRFVDGYTF	0	0	0	0	0	0.066	0	0	0
CASSPEGQGAQDTQYF	0	0	0	0	0.065	0	0	0	0
CASSGQGAFNEQFF	0	0	0	0.065	0	0	0	0	0.114
CASSSGRLMDTQYF	0	0	0	0	0.065	0	0	0	0
CASRTGSNGYTF	0	0.026	0	0.054	0.004	0.006	0	0.008	0.017
CASSRLGDRSYEQYF	0	0	0	0	0.064	0	0	0	0.004
CSARDITAYNSPLHF	0	0	0	0	0	0.064	0	0	0
CASSQDRGQPQHF	0	0	0	0.063	0.001	0	0	0	0.002
CASSFGNAGGAYNEQFF	0	0	0	0	0	0.064	0	0	0
CASRPQGQNTGELFF	0	0	0	0.003	0.059	0.001	0	0.005	0
CASSPSTRSYGYTF	0	0	0	0	0	0.063	0	0	0
CASSRSGSIQPQHF	0	0	0	0.063	0	0	0.04	0	0
CASSLAMGYTEAFF	0	0	0	0	0.062	0	0	0	0
CASSEDWGLAEYF	0.009	0.003	0.018	0	0.003	0.058	0.002	0.059	0
CASSPPYRGGNTIYF	0	0	0	0.008	0	0.053	0.024	0	0.024
CASSRRTPNTEAFF	0	0.005	0	0.009	0.018	0.033	0.065	0.004	0.001
CASSLGDNSGNTIYF	0	0	0	0	0.06	0	0	0	0
CASSHRDRGREQYF	0	0	0	0.059	0	0	0	0	0
CASSVISTASSYNEQFF	0	0	0	0	0	0.058	0	0.088	0.008
CSARDLGQGAGEQYF	0	0	0	0	0	0.058	0	0	0
CASSPRGNTIYF	0	0	0	0	0.053	0.005	0	0	0.033
CAWSGLAGVSNEQFF	0	0	0	0	0	0.056	0	0	0
CASSPPGVRYNEQFF	0	0	0	0	0.056	0	0	0	0
CAWSGVAGTSNQPQHF	0	0	0	0	0.054	0	0	0	0
CASTGRSSGNTIYF	0.005	0.016	0	0.002	0	0.051	0.004	0	0.001
CASSRLGGTVTGELFF	0	0	0	0.003	0.05	0	0.001	0	0
CASRDNDIQYF	0	0	0	0.052	0	0	0	0	0
CASSLQGVYSYEQYF	0	0	0	0.052	0	0	0	0	0
CASSNNPMVSNEKLFF	0	0	0	0	0	0.052	0	0	0
CASSDPQRRGGRVGQYF	0	0	0	0	0.051	0	0	0	0
CASSQTGVNTGELFF	0	0	0	0	0	0.05	0	0	0
CASSQATGSTDTQYF	0	0	0	0	0	0.05	0	0	0
CAISERPGTNYGYTF	0	0.027	0.014	0.004	0.015	0.03	0.081	0.005	0.001
CASSLVYRKNTGELFF	0	0	0	0.033	0	0.016	0	0	0
CASSDVGGAKTIDTEAFF	0	0	0.011	0	0.014	0.031	0.012	0.004	0.021
CASSSRDRGPVNEKLFF	0	0	0	0	0.012	0.032	0.002	0	0
CATSDGSLATLEQYF	0	0	0	0.043	0	0	0	0	0
CASSTAYTDTQYF	0	0	0	0	0.042	0	0.019	0	0
CASSVSGTGGRDGYTF	0	0	0	0	0.042	0	0	0	0
CASSPMGGSYGYTF	0	0	0	0	0.041	0	0	0	0
CASTRDSSPGANVLTF	0	0	0	0.041	0	0	0	0	0
CASSEVRGSGNTIYF	0	0	0	0.041	0	0	0	0	0
CSARGFRAGAMGEKLFF	0	0	0	0.041	0	0	0	0	0
CASSGDRGRDTGELFF	0	0	0	0	0	0.041	0	0	0
CASSLAGTGGRGYGYTF	0	0	0	0	0.038	0	0	0.128	0
CASSLADDAYEQYF	0	0	0	0.038	0	0	0	0	0
CSAIDGSTDTQYF	0	0	0	0	0	0.038	0	0	0
CASSQGVVFSNSPLHF	0	0	0	0.037	0	0	0	0	0
CASSPQGDNQPQHF	0	0	0	0.036	0	0	0	0	0
CASSLGVGSYEQFF	0	0	0	0	0.036	0	0	0	0
CASSGAQGRTGELFF	0.004	0	0	0.001	0.034	0	0	0	0
CSARDPQGFYGYTF	0	0	0	0.035	0	0	0	0	0
CSASKGQVQETQYF	0	0	0	0	0.035	0	0	0	0
CASSLSPLTGTGIAAFF	0	0	0	0	0.034	0	0	0	0
CASSPPVGNQPQHF	0	0	0	0	0	0.034	0	0	0
CASSPSLRYGYTF	0	0	0	0	0.033	0	0.02	0	0
CSATAAGNSPLHF	0	0	0	0	0.033	0	0	0	0
CASSLGRMNTEAFF	0	0.012	0.085	0.024	0.002	0.006	0.005	0	0
CASSAVKLQGRQYF	0	0	0	0	0	0.032	0	0	0
CASSLAGTSLRETQYF	0	0	0	0	0	0.032	0	0	0
CASSRLGGDYNEQFF	0	0	0	0	0	0.032	0	0	0
CASSIVSSAYNEQFF	0	0.003	0	0.029	0.002	0	0.002	0.002	0
CASSPRVEQGALGYTF	0	0	0	0	0.031	0	0	0.239	0
CASSDTGGRYGYTF	0	0	0	0.031	0	0	0	0	0
CAWSGLAGGRLETQYF	0	0	0	0.031	0	0	0	0	0
CASSLLSGQGANEQFF	0	0	0	0	0.031	0	0	0	0
CASSLEGRPNYGYTF	0	0	0	0	0	0.03	0	0	0
CASSIGVNSPLHF	0	0.016	0	0	0	0.029	0	0	0
CASSLVGGFYNEQFF	0	0	0	0	0	0.028	0	0	0
CASSLGTGSKNTEAFF	0	0	0	0	0	0.027	0	0	0
CASSSPDRGGWGYTF	0	0	0.028	0.013	0.014	0	0	0.008	0.002
CASGGSETQYF	0	0.024	0	0.005	0.011	0.011	0	0	0.005
CASSVGDYGYTF	0	0.006	0	0.027	0	0	0	0	0
CASSQDSDNEKLFF	0	0	0	0.027	0	0	0	0	0
CAWSGLAGVSTGELFF	0	0	0	0	0.027	0	0	0	0
CSAIPTTGRGEKLFF	0	0	0	0	0.027	0	0	0	0
CATSRTGWNSPLHF	0	0.028	0	0.019	0.006	0.001	0.002	0	0
CASSLEGDHYEQYF	0	0.007	0.026	0.008	0.001	0.017	0.009	0.001	0.095
CATSDAGGPRGEQFF	0	0	0	0.026	0	0	0	0	0
CASRPLTSGRAGTDTQYF	0	0	0	0	0.026	0	0	0	0
CASSEFRSGGAHGYTF	0	0	0	0	0.026	0	0	0	0
CSVTSGTGALYGYTF	0	0	0	0	0.026	0	0	0	0
CASSYGGRMNTEAFF	0	0	0	0.025	0	0	0	0	0
CASSLEAGGGRYNEQFF	0	0	0	0.025	0	0	0	0	0
CASSGGTGNYEQYF	0	0	0	0	0.025	0	0	0	0
CSAFRYGYTF	0	0.021	0	0.012	0	0.012	0	0.004	0
CATSERGPRGETQYF	0	0	0.152	0.014	0.01	0	0	0	0
CASSLVASGSNTDTQYF	0	0.003	0.004	0.009	0.005	0.01	0	0	0
CASRNGTGAFNEKLFF	0	0	0.029	0.001	0.021	0.001	0.004	0	0
CSARDSGSTSDTQYF	0	0.018	0	0.006	0.003	0.014	0.002	0.013	0.007
CASSLGGGGWSGANVLTF	0	0.05	0.042	0.02	0.001	0.002	0	0	0.001
CASSKTGGGNYYEQYF	0	0	0	0	0.023	0	0.001	0.001	0
CAWSKGSKNRGGAGWAQYF	0	0	0	0	0	0.023	0.004	0.044	0
CSARGAGTGGKTQYF	0	0	0	0	0.023	0	0	0	0.004
CASSLRIIVRDRKIKNYGYTF	0	0	0	0.023	0	0	0	0	0
CASSLFSGRGNEQFF	0	0	0	0	0.023	0	0	0	0
CSVVRQGLNSNQPQHF	0	0	0	0	0.023	0	0	0	0
CASSYESGGLNTEAFF	0	0	0	0	0	0.023	0	0	0
CASSVRGPYEQYF	0.019	0.074	0.108	0.011	0.009	0.003	0.003	0.011	0.008
CSARARPRSGGSTDTQYF	0	0.024	0	0.014	0.003	0.005	0.002	0.005	0.01
CASSSGTGNQPQHF	0	0	0	0	0.022	0	0	0	0
CASSGPGGDTEAFF	0	0	0	0.022	0	0	0	0	0
CASSQSAGIYEQYF	0	0	0	0	0	0.022	0	0	0
CASSYLSVSTDTQYF	0	0	0	0	0	0.022	0	0	0
CASSFVILRDKNTEAFF	0	0	0	0	0	0.022	0	0	0
CASSGKRGPQETQYF	0	0	0	0.021	0	0	0	0	0
CASSLDADVGGELFF	0	0	0	0.021	0	0	0	0	0
CASSLRGDFLDEQYF	0	0	0	0.02	0	0	0	0	0
CASSHPLTGSTDTQYF	0	0	0	0	0.02	0	0	0	0
CASSLSWGVGNSPLHF	0	0	0	0	0	0.02	0	0	0
CASSSETGGKETQYF	0	0	0	0	0	0.02	0	0	0
CSAQSAGGDSSPLHF	0	0.048	0	0.005	0.009	0.005	0	0.006	0.007
CATSRDRAQETQYF	0	0.023	0	0	0.015	0.004	0	0	0
CASRFRAGGYTF	0	0	0	0.008	0.006	0.005	0	0	0.004
CSARDPRLAGEQYF	0	0.003	0	0.003	0	0.016	0	0	0.003
CASSPSGGAGVTQYF	0	0	0	0.019	0	0	0.009	0.018	0.002
CASSYGNTGGLNTEAFF	0	0	0	0.007	0.004	0.008	0.001	0	0.004
CASSKGQGVGELFF	0	0	0	0	0.019	0	0	0	0
CASTGTGGSKQFF	0	0	0	0	0.019	0	0	0	0
CAWRLRPQHF	0	0	0	0	0.019	0	0	0	0
CASSESEYQAGKQYF	0	0	0	0	0	0.019	0	0	0
CAWRGGGRSPLHF	0	0	0	0	0	0.019	0	0	0
CASSNGQLNSPLHF	0	0.577	0	0.012	0.006	0	0	0	0.002
CASSLPGGDTEAFF	0	0	0	0.006	0.012	0	0	0	0
CASSRDWSSYNEQFF	0	0	0	0	0.002	0.016	0	0	0
CASSVQPNTGELFF	0	0	0	0.018	0	0	0	0	0
CASRPGGGALSEQYF	0	0	0	0.018	0	0	0	0	0
CASSPGPRTQYF	0	0	0	0.018	0	0	0	0	0
CASSYSTRFRYGYTF	0	0	0	0.018	0	0	0	0	0
CATSDGRGWQPQHF	0	0	0	0	0.018	0	0	0	0
CASSLSRDSSYGYTF	0	0	0	0	0	0.018	0	0	0
CASSDRGLKEAFF	0	0.008	0.041	0.011	0	0.006	0.003	0	0.011
CASSAQAGYEQYF	0	0	0	0.017	0	0	0	0	0
CASSLGSGGPVHF	0	0	0	0.017	0	0	0	0	0
CASSYSDGPNYGYTF	0	0	0	0.011	0.006	0	0	0	0
CASSLGTYGYTF	0	0	0	0	0.017	0	0	0	0
CASSYGPGGGGNQETQYF	0	0	0	0	0	0.017	0	0	0
CASSVGSSTDTQYF	0	0.012	0	0	0.011	0.005	0.002	0.007	0.021
CASSLTAASGNTIYF	0	0	0	0	0.016	0	0	0	0
CASRGTAGNTIYF	0	0	0	0	0	0.016	0	0.008	0
CASSQVGQPQHF	0	0	0	0.016	0	0	0	0	0
CSVGGYTF	0	0	0	0.016	0	0	0	0	0
CASTRTGVSNQPQHF	0	0	0	0.009	0.007	0	0	0	0
CASSRAGLGTDTQYF	0	0	0.001	0.003	0.012	0.001	0	0	0
CASTSGDYNSPLHF	0	0	0	0	0	0.016	0	0	0
CASSVRDRPNYGYTF	0	0.031	0	0.008	0.007	0	0.01	0.003	0.021
CASSYDGGNTEAFF	0	0	0	0.007	0.008	0	0	0	0
CSAQVQRYGYTF	0	0.03	0	0.008	0.007	0	0.003	0.005	0.013
CASSFNRGRGNEQYF	0	0.016	0.024	0.007	0.007	0.001	0.005	0.002	0.003
CASSEVADQPQHF	0	0	0.143	0.007	0.005	0.003	0.001	0	0
CASSTTGAGTGELFF	0	0	0	0.003	0.01	0.002	0.003	0.005	0.007
CASSGRAGETQYF	0	0	0.129	0	0.011	0.004	0.001	0	0
CASSSGRFSGNQPQHF	0	0	0.056	0	0.013	0.002	0	0	0.007
CASSPDYSKNIQYF	0	0	0	0.011	0.003	0.001	0.002	0.025	0.007
CATSRVPSGELFF	0	0.012	0	0.005	0.006	0.004	0	0	0
CASSLHRWGESTDTQYF	0	0	0	0	0.003	0.012	0.004	0	0
CASTPSTAKIRETQYF	0	0.003	0	0.009	0.006	0	0	0	0
CASNKAGTDTQYF	0	0	0	0.015	0	0	0	0	0
CASSEDPSGRYEQYF	0	0	0	0	0.015	0	0	0	0
CASSTQGAGYGYTF	0	0	0	0	0	0.015	0	0	0
CASRPNSANTEAFF	0	0.021	0	0.006	0.004	0.004	0	0.002	0
CASSPENTEAFF	0	0.003	0	0.008	0	0.006	0	0	0
CASSSHRGTALGGYTF	0	0	0	0	0	0.014	0	0	0
CASSPRNQPQHF	0	0.01	0	0.003	0.005	0.006	0	0	0
CASSPPGQEIQETQYF	0	0.024	0	0.008	0.006	0	0	0	0
CASSVQVQETQYF	0	0	0	0.003	0.006	0.005	0	0	0
CASSLEGQGAGLLFF	0	0	0	0.014	0	0	0	0.022	0
CASTRGQFTDTQYF	0	0	0	0.014	0	0	0	0.012	0
CASSQERKHLGEGANYGYTF	0	0	0	0	0.014	0	0	0	0.011
CASSLALTRETFKANEKLFF	0	0	0	0.014	0	0	0	0	0
CASSLLSGNQPQHF	0	0	0	0	0.014	0	0	0	0
CSARDLGPYGYEQYF	0	0	0	0	0.014	0	0	0	0
CASSFLGTGDNEKLFF	0	0	0	0	0	0.014	0	0	0
CASSPGAIGETQYF	0	0	0	0	0	0.014	0	0	0
CSAKPWDSNSNQPQHF	0	0.009	0.041	0	0.003	0.011	0.03	0	0.004
CASSPQGQPQHF	0	0	0	0.005	0.009	0	0	0	0
CASSYLDRGIVNIQYF	0	0.005	0	0.007	0.006	0	0	0.005	0.005
CATSRETSGRSTGELFF	0	0.007	0.071	0.005	0.008	0	0	0.002	0.001
CSARKASGDQETQYF	0	0	0	0.002	0.006	0.005	0	0	0
CSAGGGNRQGWHTEAFF	0	0	0	0.007	0.006	0	0	0	0
CASSLDSNQPQHF	0	0.003	0	0.004	0.009	0	0	0.001	0
CSAPRDRASEKLFF	0	0.017	0	0.009	0	0.004	0	0.003	0
CATSRGVGQGGYGYTF	0	0	0	0	0.009	0.004	0.002	0	0
CSVSSGQAVETQYF	0	0	0	0.013	0	0	0	0	0
CASSFGSEGGYTF	0	0	0	0.013	0	0	0	0	0
CAWSGWDKTSNQPQHF	0	0	0	0	0.013	0	0	0	0
CASSSPGQGVNTQYF	0	0	0	0	0.013	0	0	0	0
CASSNPDRETEAFF	0	0	0	0	0	0.013	0	0	0
CSARDLGGNQPQHF	0	0.013	0.116	0	0.012	0	0	0	0
CSARVGETQYF	0	0.068	0	0.012	0	0	0.003	0	0.002
CASRMKALFTEAFF	0	0.026	0	0.011	0	0.001	0	0	0.004
CASTARGLAGGISYEQYF	0	0.013	0	0.012	0	0	0.003	0.006	0.004
CASSEVLGGYYGYTF	0	0.02	0.032	0.007	0.005	0	0.001	0.006	0
CASSSPPGQGEDTQYF	0	0	0	0.008	0	0.004	0	0	0.001
CSARAPGTIKRAQYF	0	0.018	0	0.003	0.009	0	0	0	0.006
CASSISVSYEQYF	0	0.005	0	0.003	0.006	0.003	0	0.001	0
CSASPWNTEAFF	0	0	0	0	0.012	0	0	0.004	0
CASRQTGTGYGYGYTF	0	0	0	0.011	0.001	0	0	0	0
CASSPSGGKDSPLHF	0	0.012	0	0.003	0.009	0	0	0.002	0
CASSTGQGGTDTQYF	0	0	0	0	0.012	0	0	0	0
CASSQERGYQETQYF	0	0.014	0	0.001	0.008	0.003	0	0.001	0
CASSQELSGQGLSGANVLTF	0	0	0	0	0.012	0	0	0.189	0.023
CASSPGGSRATEAFF	0	0	0	0.012	0	0	0	0	0
CSASYRVSSPLHF	0	0	0	0.012	0	0	0	0	0
CATSLGGSNQPQHF	0	0	0	0.007	0	0.005	0	0	0
CSARDYKGNIQYF	0	0	0	0.006	0.006	0	0	0	0
CATPRKRPGNTEAFF	0	0	0.025	0.005	0	0.007	0	0	0
CASSCQGTGQPQHF	0	0	0	0.004	0	0.008	0	0	0
CSASPDSNQPQHF	0	0	0	0	0.012	0	0	0	0
CASSYSLAEGSEQFF	0	0	0	0	0.012	0	0	0	0
CASTGGGSHQPQHF	0	0	0	0	0.012	0	0	0	0
CASSSATGAYYGYTF	0	0	0	0	0.011	0.001	0	0	0
CASWTGNYGYTF	0	0	0	0	0.006	0.006	0	0	0
CASSLSGGTTDTQYF	0	0	0	0	0	0.012	0	0	0
CAGSTTGGKLFF	0	0.004	0.03	0.001	0.009	0.001	0	0	0.007
CASSLTGARNQPQHF	0	0.012	0	0.005	0.002	0.004	0	0	0
CASSWEGLNNSPLHF	0	0	0	0	0.011	0	0.001	0.002	0
CSARRSVIYEQYF	0	0.147	0	0.003	0.003	0.005	0.003	0.004	0.007
CATSVGPVGTQYF	0	0	0	0	0.007	0.004	0	0	0
CATSDIRGLSNQPQHF	0	0.014	0	0.006	0.005	0	0	0	0
CSAREGVGDTQYF	0	0	0.032	0.005	0.005	0.001	0.003	0	0
CASRPKVTDTQYF	0	0.025	0	0.008	0.003	0	0	0	0
CASTLVPNTEAFF	0	0	0	0.004	0.003	0.004	0	0	0
CSARGWREVDTQYF	0	0.036	0	0	0.006	0.005	0	0	0
CASKSPGVSGANVLTF	0	0	0.022	0.011	0	0	0	0	0
CASSDRTGYEPLHF	0	0	0	0.011	0	0	0	0	0
CASSRDRGLGVGDTQYF	0	0	0	0	0.011	0	0	0	0.002
CASSQVGGLYGYTF	0	0	0	0.011	0	0	0	0	0
CASSQDTNTQYF	0	0	0	0.011	0	0	0	0	0
CASSLTGSVGNTIYF	0	0	0	0.011	0	0	0	0	0.001
CSAIPAGADTQYF	0	0	0	0	0.005	0.006	0	0	0.001
CASSSGQGGNQPQHF	0	0	0	0.011	0	0	0	0	0
CASPGSQETQYF	0	0	0	0.011	0	0	0	0	0
CASSEQSGYGYTF	0	0	0	0.011	0	0	0	0	0
CASSLGAAGGADTQYF	0	0	0	0.011	0	0	0	0	0
CASRPGQISNQPQHF	0	0	0	0.007	0	0.004	0	0	0
CASSWPLAAGETQYF	0	0	0	0	0.011	0	0	0	0
CATSVGVNSPLHF	0	0	0	0	0.011	0	0	0	0
CASRADRGNSNQPQHF	0	0	0	0	0.011	0	0	0	0
CATQGGVYQPQHF	0	0	0	0	0.011	0	0	0	0
CSASGGGSYEQYF	0	0	0	0	0.011	0	0	0	0
CSASSGKNYGYTF	0	0	0	0	0.011	0	0	0	0
CAGGDFGQPQHF	0	0	0	0	0.007	0.004	0	0	0
CASSQELQGPGNNSPLHF	0	0	0	0	0	0.011	0	0	0
CATSSLSGGAADTQYF	0	0	0	0	0	0.011	0	0	0
CSARGNRGTRYGYTF	0	0	0	0.006	0.004	0	0.001	0	0
CSARVAGDSGNTIYF	0	0.004	0.018	0.003	0.003	0.004	0	0.001	0.008
CASSQDFEGQGGQPQHF	0	0.01	0.017	0.003	0.003	0.004	0	0.005	0.007
CASSGGGRDRGSGYTF	0	0	0	0.002	0	0.008	0.003	0	0.004
CASSTGQLEAFF	0	0.018	0.03	0	0.01	0	0	0	0
CASADRNYGYTF	0	0	0	0.004	0	0.006	0	0	0
CASTGQGNSPLHF	0	0.017	0	0.01	0	0	0	0	0
CSANQGKIGQPQHF	0	0	0	0.003	0.007	0	0.011	0	0.01
CASSPGLAETQYF	0	0	0	0.005	0.005	0	0	0	0
CASSFEAGNYNSPLHF	0	0	0	0	0.01	0	0	0.003	0
CSALAGGSSTDTQYF	0	0	0	0.01	0	0	0	0	0
CASGSPHRGGTEAFF	0	0.002	0	0.002	0	0.008	0.002	0.001	0
CSASLAGTDTQYF	0	0	0	0.005	0.005	0	0	0	0
CASSQTGGTEAFF	0	0	0	0	0.01	0	0	0	0
CASSARGWETQYF	0	0	0	0.01	0	0	0.002	0	0.004
CASSEDTWGNQPQHF	0	0	0	0.004	0	0.006	0.005	0	0
CASSYSTGNYGYTF	0	0	0	0.01	0	0	0	0	0.004
CASSPAGVPGELFF	0	0	0	0.01	0	0	0	0	0
CATSRGGRSQPQHF	0	0	0	0.01	0	0	0	0	0
CSAETGTPRGYGYTF	0	0	0	0.01	0	0	0	0	0
CASSLENRGGGETQYF	0	0	0	0.01	0	0	0	0	0
CASSLPLTGPSNTEAFF	0	0	0	0.01	0	0	0	0	0
CASSRDSISNQPQHF	0	0	0	0.01	0	0	0	0	0
CATSRDSGSGNTIYF	0	0	0	0.01	0	0	0	0	0
CASSLRENTEAFF	0	0.006	0	0.006	0	0.004	0	0	0
CASSLDMGTEAFF	0	0.007	0	0.004	0.006	0	0	0	0
CASSISPSNYGYTF	0	0	0	0	0.01	0	0	0	0
CASSRLQGSTYEQYF	0	0	0	0	0.01	0	0	0	0
CASSYLGLAGLDSYEQYF	0	0	0	0	0.01	0	0	0	0
CASTRTKEGYEQYF	0	0	0	0	0.01	0	0	0	0
CATSPRRPGTDTQYF	0	0	0	0	0.01	0	0	0	0
CAWSGLAGESYNEQFF	0	0	0	0	0.01	0	0	0	0
CSAAGTGGSPLHF	0	0	0	0	0.01	0	0	0	0
CSAREALLGYTF	0	0	0	0	0.01	0	0	0	0
CSARGFQGYTF	0	0	0	0	0.01	0	0	0	0
CSARGQGGGSNQPQHF	0	0	0	0	0.01	0	0	0	0
CASSQGTSPYYNEQFF	0	0	0	0	0	0.01	0	0	0
CASSPIRDSSYEQYF	0	0.021	0	0.003	0.003	0.003	0	0.001	0.001
CSARDGARVSTEAFF	0	0.035	0.053	0.005	0	0.004	0.004	0	0.001
CASSWEGGGYTF	0	0.008	0	0.008	0	0.001	0	0	0
CASSDEVGGHNEQFF	0.001	0.02	0.028	0.007	0	0.002	0.002	0.003	0.003
CATTPTSGSYEQYF	0	0	0	0.005	0	0.004	0.005	0	0.004
CSARPQGNSEKLFF	0	0	0	0	0.005	0.004	0	0.004	0.003
CASTASGGVAETQYF	0	0	0	0	0.005	0.004	0	0	0
CASSLGGGGMESPLHF	0	0.003	0	0	0.006	0.003	0	0	0
CASSLVGYTF	0	0	0	0.005	0	0.004	0	0	0
CSARRVNQGVVSTQYF	0	0	0	0.007	0.002	0	0	0.014	0.007
CASSAPGLAGSPTDTQYF	0	0	0.063	0.007	0	0.002	0	0	0.006
CSVIDRYSNQPQHF	0	0	0	0	0.006	0.003	0.002	0	0
CASSLQNYGYTF	0	0.004	0	0.007	0	0.002	0	0	0
CASSFGGDSYEQYF	0	0	0	0.006	0.003	0	0	0.003	0
CASSSSGGPWETQYF	0	0	0	0.007	0	0.002	0	0	0
CSARDGRTLNTEAFF	0	0	0	0.006	0.003	0	0	0	0
CASSIGQGRDTEAFF	0	0	0	0.003	0	0.006	0	0	0
CSAYAPGQSSYNSPLHF	0	0	0	0	0.006	0.003	0	0	0
CASSSPGQGDYGYTF	0	0	0	0	0.009	0	0.008	0	0
CASTTRGYPRDYEQYF	0	0	0	0	0.009	0	0	0	0
CASSLRPGGLGALAKNIQYF	0	0	0	0	0.009	0	0	0.004	0
CASSLGQGYAYGYTF	0	0.003	0	0.009	0	0	0	0	0
CASSENRVQPQHF	0	0	0	0.009	0	0	0	0	0
CASSFGQGPGYTF	0	0	0	0.009	0	0	0	0	0
CASSGGAAIQYF	0	0	0	0.009	0	0	0	0	0
CASSPGQGSGNQPQHF	0	0	0	0.009	0	0	0	0	0
CASSRLRQRGGYNEQFF	0	0	0	0.009	0	0	0	0	0
CATSGPPGEGNTEAFF	0	0	0	0.009	0	0	0	0	0
CATSRDGGPGYTF	0	0	0	0.009	0	0	0	0	0
CATSRDQAVRHF	0	0	0	0.009	0	0	0	0	0
CSALPLPGQAFYEQYF	0	0	0	0.009	0	0	0	0	0
CSARDEVGYTF	0	0	0	0.009	0	0	0	0	0
CSARDVEGGLAKNIQYF	0	0	0	0.009	0	0	0	0	0
CSARSQGHARDTQYF	0	0	0	0.009	0	0	0	0	0
CASSLGQSPLYGYTF	0	0	0	0.009	0	0	0	0	0
CASSLSMIPDSEAFF	0	0	0	0.009	0	0	0	0	0
CATSDFGAGVETQYF	0	0	0	0.009	0	0	0	0	0
CATSRDQKGDGYTF	0	0	0	0.009	0	0	0	0	0
CAWKTGGSLSSGNTIYF	0	0	0	0.009	0	0	0	0	0
CATSRLGGGETQYF	0	0.016	0	0	0.009	0	0	0	0
CASSFYPMNTEAFF	0	0	0	0	0.009	0	0	0	0
CASSKWGLNQPQHF	0	0	0	0	0.009	0	0	0	0
CASSLEPAGVGADTQYF	0	0	0	0	0.009	0	0	0	0
CATRQSSGNTIYF	0	0	0	0	0.009	0	0	0	0
CATSRDDRRTGRGYTF	0	0	0	0	0.009	0	0	0	0
CATSREDGPQHF	0	0	0	0	0.009	0	0	0	0
CSARRGQAWNGYTF	0	0	0	0	0.009	0	0	0	0
CSARSRQGGYYGYTF	0	0	0	0	0.009	0	0	0	0
CSARSSGREDYGYTF	0	0	0	0	0.009	0	0	0	0
CASNQGQGNSPLHF	0	0	0	0	0.009	0	0	0	0
CASSIQPGLAANEQFF	0	0	0	0	0.009	0	0	0	0
CASSLAERTNTEAFF	0	0	0	0	0.009	0	0	0	0
CASSSGQPQHF	0	0	0	0	0.009	0	0	0	0
CASSYSRAGDTEAFF	0	0	0	0	0.009	0	0	0	0
CATSLPGPESPLHF	0	0	0	0	0.009	0	0	0	0
CATSVGESETQYF	0	0	0	0	0.009	0	0	0	0
CATTRGGDQPQHF	0	0	0	0	0.009	0	0	0	0
CSAPRGADGYTF	0	0	0	0	0.009	0	0	0	0
CSARAGLDYGYTF	0	0	0	0	0.009	0	0	0	0
CSARAWDQPQHF	0	0	0	0	0.009	0	0	0	0
CSAREGQGAFGYTF	0	0	0	0	0.009	0	0	0	0
CSARVGHLDGYTF	0	0	0	0	0.009	0	0	0	0
CASSKKSRFLRGPLEGQYF	0	0	0	0	0	0.009	0	0	0
CASSESMGRGLHF	0	0	0	0	0	0.009	0	0	0
CATSDSTPRDSLNYGYTF	0	0	0	0	0	0.009	0	0	0
CATSRAADRSYGYTF	0	0	0	0	0	0.009	0	0	0
CSARRRGHGYTF	0	0	0	0	0	0.009	0	0	0
CASSYAGTGYGYTF	0	0.045	0.021	0.006	0	0.002	0.002	0.004	0
CASSFSGAQSLGNSPLHF	0	0.009	0	0.008	0	0	0.004	0	0.012
CASSAGSRQPQHF	0	0.01	0.051	0.008	0	0	0	0.023	0.007
CSARMVAGPGTDTQYF	0	0	0	0.004	0.001	0.003	0	0.005	0.041
CASSSIGRTNTGELFF	0	0	0.017	0.003	0.003	0.002	0.002	0.022	0.001
CASSYPDRSLPYSNQPQHF	0	0	0.113	0.008	0	0	0	0	0
CSAPKDSSTEAFF	0	0.017	0.046	0.005	0.003	0	0.003	0	0
CASSSLTPRGYGYTF	0	0	0	0.008	0	0	0	0	0
CASSLGQGDEQYF	0.011	0.081	0.075	0.004	0.004	0	0.003	0.003	0.012
CASSSPRRTGFRQPQHF	0	0.036	0	0.007	0	0.001	0.004	0.006	0.001
CSARAPQGPGETQYF	0	0	0	0.004	0	0.004	0	0	0
CASTKGKDRKGHF	0	0	0	0.008	0	0	0	0.005	0
CATSPGGGRQETQYF	0	0.01	0	0	0.008	0	0	0.004	0
CASSLSYLYEQYF	0	0.003	0	0.006	0	0.002	0.001	0	0
CASSLSSNQPQHF	0	0.007	0	0.008	0	0	0	0	0
CASSPRGSVQETQYF	0	0	0	0.002	0	0.006	0	0	0
CSARERWDTEAFF	0	0	0.035	0.008	0	0	0	0	0
CASNLMEGMNTEAFF	0	0.017	0	0.008	0	0	0	0	0
CASSPRDPRERNYGYTF	0	0	0	0.005	0.003	0	0	0	0
CSVWSGPSYEQYF	0	0	0	0.004	0	0.004	0	0	0
CSAKDSPSYNSPLHF	0	0	0	0.008	0	0	0	0.007	0
CATLKGTGRHGELFF	0	0	0	0.003	0.003	0.002	0	0	0.002
CASSLDLDQPQHF	0	0.024	0	0.008	0	0	0	0	0
CASSSGGGKYF	0	0	0	0	0.008	0	0	0	0
CSARSQGPEETQYF	0	0	0	0	0.008	0	0	0	0
CSARGRTAYNSPLHF	0	0	0	0.008	0	0	0	0	0.004
CSAWTNPRSEQYF	0	0.011	0	0.006	0.002	0	0	0	0.003
CSAPTEGDYGYTF	0	0	0	0.005	0.003	0	0	0	0
CSAHREFYYGYTF	0	0	0	0.008	0	0	0	0	0.006
CASSYASSNQPQHF	0	0	0	0.008	0	0	0	0	0
CASSLAGGQETQYF	0	0	0	0.002	0.006	0	0	0	0
CASSFDRNTGELFF	0	0	0	0	0.008	0	0	0	0
CASSLTYSNQPQHF	0	0.011	0	0.008	0	0	0	0	0
CASSQDNKGGAMFALHF	0	0.002	0	0.008	0	0	0	0	0
CASSDRSSYNSPLHF	0	0	0	0	0.008	0	0	0	0
CSAQSWADRGLHF	0	0	0	0	0	0.008	0	0	0.005
CASSPTLGQGNYGYTF	0	0	0	0.008	0	0	0.002	0	0
CASRKRLGVSAEETQYF	0	0	0	0	0.008	0	0	0	0.002
CSARPGTGLFGYTF	0	0	0	0	0	0.008	0.002	0	0
CASARGQPNQPQHF	0	0	0	0.008	0	0	0	0	0
CASKGFQPQHF	0	0	0	0.008	0	0	0	0	0
CASSERSGVTQPQHF	0	0	0	0.008	0	0	0	0	0
CASSGQGRHGYTF	0	0	0	0.008	0	0	0	0	0
CASSYGREVGTEAFF	0	0	0	0.008	0	0	0	0	0
CATSDGQPNQPQHF	0	0	0	0.008	0	0	0	0	0
CATSDRTGLTDTQYF	0	0	0	0.008	0	0	0	0	0
CATSRDSDQPQHF	0	0	0	0.008	0	0	0	0	0
CSAAGGGTLSDSNQPQHF	0	0	0	0.008	0	0	0	0	0
CSANPRDRENIQYF	0	0	0	0.008	0	0	0	0	0
CSARDSGSNQPQHF	0	0	0	0.008	0	0	0	0	0
CSARVGAMGTSPLHF	0	0	0	0.008	0	0	0	0	0
CASGQGPNQPQHF	0	0	0	0.008	0	0	0	0	0
CASMRQGAEETQYF	0	0	0	0.008	0	0	0	0	0
CASRAANQPQHF	0	0	0	0.008	0	0	0	0	0
CASRGTGHDSPLHF	0	0	0	0.008	0	0	0	0	0
CASSERVTSDGNQPQHF	0	0	0	0.008	0	0	0	0	0
CASSETAGSKGYTF	0	0	0	0.008	0	0	0	0	0
CASSFPGGYGYTF	0	0	0	0.008	0	0	0	0	0
CASSGGQGCTF	0	0	0	0.008	0	0	0	0	0
CASSGTFNYGYTF	0	0	0	0.008	0	0	0	0	0
CASSLGSNSNQPQHF	0	0	0	0.008	0	0	0	0	0
CASSLIGGQTGYTF	0	0	0	0.008	0	0	0	0	0
CASSLLGYGYTF	0	0	0	0.008	0	0	0	0	0
CASSLSTGVRTEAFF	0	0	0	0.008	0	0	0	0	0
CASSPQAVDTQYF	0	0	0	0.008	0	0	0	0	0
CASSQGAKSNEQYF	0	0	0	0.008	0	0	0	0	0
CASSQGSVYTEAFF	0	0	0	0.008	0	0	0	0	0
CASSRQGEIGNGYTF	0	0	0	0.008	0	0	0	0	0
CASSRVGGGETQYF	0	0	0	0.008	0	0	0	0	0
CASSSSGSESPLHF	0	0	0	0.008	0	0	0	0	0
CASSTLTALGTQYF	0	0	0	0.008	0	0	0	0	0
CASSTRTGDNSPLHF	0	0	0	0.008	0	0	0	0	0
CASSVDEGQPQHF	0	0	0	0.008	0	0	0	0	0
CASSWSRGHGDNSPLHF	0	0	0	0.008	0	0	0	0	0
CASSYGTGIGSNQPQHF	0	0	0	0.008	0	0	0	0	0
CASSYPVAGYTF	0	0	0	0.008	0	0	0	0	0
CASTEGPSRGYTF	0	0	0	0.008	0	0	0	0	0
CATSDGRRDGYTF	0	0	0	0.008	0	0	0	0	0
CATSGAGWDQPQHF	0	0	0	0.008	0	0	0	0	0
CATSPGGRHTEAFF	0	0	0	0.008	0	0	0	0	0
CATSREDGANYGYTF	0	0	0	0.008	0	0	0	0	0
CATSRELGLREQYF	0	0	0	0.008	0	0	0	0	0
CATSRSGQGRVDTQYF	0	0	0	0.008	0	0	0	0	0
CATSRVVGVNYGYTF	0	0	0	0.008	0	0	0	0	0
CATSWGQGAGNQPQHF	0	0	0	0.008	0	0	0	0	0
CAWNLAGKNEQFF	0	0	0	0.008	0	0	0	0	0
CAWSAWNKLGTDTQYF	0	0	0	0.008	0	0	0	0	0
CSAFPLARNWETQYF	0	0	0	0.008	0	0	0	0	0
CSAKLGEETQYF	0	0	0	0.008	0	0	0	0	0
CSARDPQGVHQPQHF	0	0	0	0.008	0	0	0	0	0
CSARDSRGRQPQHF	0	0	0	0.008	0	0	0	0	0
CSAREKWNSPLHF	0	0	0	0.008	0	0	0	0	0
CSARLRDNTDTQYF	0	0	0	0.008	0	0	0	0	0
CSARTASRGQPQHF	0	0	0	0.008	0	0	0	0	0
CSARTNRGGDGYTF	0	0	0	0.008	0	0	0	0	0
CSARVQGGGDGYTF	0	0	0	0.008	0	0	0	0	0
CSASTGTSNQPQHF	0	0	0	0.008	0	0	0	0	0
CSDPGALAGGPYNEQFF	0	0	0	0.008	0	0	0	0	0
CSVEGNGYGYTF	0	0	0	0.008	0	0	0	0	0
CASSEFPTGDTEAFF	0	0.009	0	0	0.008	0	0	0	0
CASRWTVNTEAFF	0	0	0	0	0.008	0	0	0	0
CASSLGTGGETQYF	0	0	0	0	0.008	0	0	0	0
CASSPLSGSYNSPLHF	0	0	0	0	0.008	0	0	0	0
CASTRSGISNQPQHF	0	0	0	0	0.008	0	0	0	0
CATSDLRKGSIGNQPQHF	0	0	0	0	0.008	0	0	0	0
CATSRDGAGMMETQYF	0	0	0	0	0.008	0	0	0	0
CATSRGQSNTEAFF	0	0	0	0	0.008	0	0	0	0
CATSVGGVGYTF	0	0	0	0	0.008	0	0	0	0
CSARDPRAPISTEAFF	0	0	0	0	0.008	0	0	0	0
CSARGDGFRTLPQHF	0	0	0	0	0.008	0	0	0	0
CSARGLAGATDTGELFF	0	0	0	0	0.008	0	0	0	0
CSARSTGAVNTEAFF	0	0	0	0	0.008	0	0	0	0
CSARVTSGTSTDTQYF	0	0	0	0	0.008	0	0	0	0
CSASDARTDGYTF	0	0	0	0	0.008	0	0	0	0
CSASSYGRGQPQHF	0	0	0	0	0.008	0	0	0	0
CASISGGVRQGAYEQYF	0	0	0	0	0.008	0	0	0	0
CASRLTGGVSGANVLTF	0	0	0	0	0.008	0	0	0	0
CASRRGTGSGYTF	0	0	0	0	0.008	0	0	0	0
CASRRKGGVEAFF	0	0	0	0	0.008	0	0	0	0
CASSASGYHTDTQYF	0	0	0	0	0.008	0	0	0	0
CASSETASQPQHF	0	0	0	0	0.008	0	0	0	0
CASSFHPRDSQPLHF	0	0	0	0	0.008	0	0	0	0
CASSLGRYSNQPQHF	0	0	0	0	0.008	0	0	0	0
CASSLGTGAEAFF	0	0	0	0	0.008	0	0	0	0
CASSPSRQNTEAFF	0	0	0	0	0.008	0	0	0	0
CASSYRGGRGNQPQHF	0	0	0	0	0.008	0	0	0	0
CATSDGGRETQYF	0	0	0	0	0.008	0	0	0	0
CATSDHDRRYGYTF	0	0	0	0	0.008	0	0	0	0
CATSRDPDNSPLHF	0	0	0	0	0.008	0	0	0	0
CATSRGNQPQHF	0	0	0	0	0.008	0	0	0	0
CATSSPGTGGRDTF	0	0	0	0	0.008	0	0	0	0
CSAAPPGVETQYF	0	0	0	0	0.008	0	0	0	0
CSARDLRGQDQETQYF	0	0	0	0	0.008	0	0	0	0
CSARDRGGWYGYTF	0	0	0	0	0.008	0	0	0	0
CSASRDVNGYTF	0	0	0	0	0.008	0	0	0	0
CSASRGNSYEQYF	0	0	0	0	0.008	0	0	0	0
CSASRTGENQPQHF	0	0	0	0	0.008	0	0	0	0
CASHRSRTGNYGYTF	0	0	0	0	0	0.008	0	0	0
CASSERIGGPSYNEQFF	0	0	0	0	0	0.008	0	0	0
CASSLGHPVAQHF	0	0	0	0	0	0.008	0	0	0
CASSVDFQGHTEAFF	0	0	0	0	0	0.008	0	0	0
CATSDGLAVQETQYF	0	0	0	0	0	0.008	0	0	0
CATSDSSFGGAFF	0	0	0	0	0	0.008	0	0	0
CATSEGQGRNQPQHF	0	0	0	0	0	0.008	0	0	0
CATSETGTGNGYTF	0	0	0	0	0	0.008	0	0	0
CATSMTPNTEAFF	0	0	0	0	0	0.008	0	0	0
CSALFRDRGSDTQYF	0	0	0	0	0	0.008	0	0	0
CSARRTGGGNQPQHF	0	0	0	0	0	0.008	0	0	0
CSASSGNYGYTF	0	0.003	0	0.007	0	0	0	0	0
CASRSGMAKNIQYF	0	0	0.039	0.004	0	0.003	0	0.006	0.006
CASSIGGTGANVLTF	0	0.197	0	0	0.002	0.005	0.001	0	0.005
CSATGLAGADTQYF	0	1.265	0.114	0	0	0.007	0	0	0
CSANPTGPGELFF	0	0	0	0	0.007	0	0	0.004	0.003
CATSTWTSANQETQYF	0	0.012	0	0.007	0	0	0	0	0.005
CASTLSRDLTYEQYF	0	0.002	0.007	0.004	0.003	0	0	0	0
CASRETGTASRRQKLFF	0	0.02	0.05	0	0	0.007	0	0	0
CASSSGGGGRETQYF	0	0.015	0	0	0.006	0.001	0	0.005	0.001
CASSDRSVPNQPQHF	0	0.009	0	0	0	0.007	0	0	0
CASRRTGNTEAFF	0	0	0	0	0	0.007	0	0	0
CSAAGGGSNEKLFF	0	0	0.017	0	0.003	0.004	0	0.001	0
CSAPPGGGRDNYGYTF	0	0	0	0.003	0.004	0	0	0	0
CASSRTQGDTQYF	0	0	0	0.007	0	0	0.002	0	0
CASRPQGDVGELFF	0	0.013	0.037	0.002	0.005	0	0.001	0.001	0.001
CASSDVERHTDTQYF	0	0	0	0.003	0.003	0.001	0	0.005	0.007
CASSYSGRGNQPQHF	0	0	0	0	0.007	0	0	0	0
CATSDLHYDYGYTF	0	0.03	0	0.007	0	0	0	0	0
CASSSPNYGYTF	0	0	0	0	0.005	0.002	0	0	0
CATSTGLAGGTVDTQYF	0	0.013	0	0.004	0.003	0	0	0	0
CASSIGTVPKAFF	0	0	0	0.006	0	0.001	0	0	0.002
CSARAGGYGYTF	0	0	0	0.007	0	0	0	0	0
CASSYTVPRDEQYF	0	0	0.017	0	0.006	0.001	0	0	0
CASSVSGNTYEQYF	0	0.004	0	0.005	0.002	0	0	0	0
CASSNKSKAGQPQHF	0	0.01	0	0.004	0	0.003	0	0	0
CATSRDRGTGDYGYTF	0	0	0	0.003	0.004	0	0	0	0
CASSFFGGGSEAFF	0	0.013	0	0.003	0.004	0	0	0.001	0
CSARVGGSGGPGELFF	0	0	0.014	0.005	0	0.002	0	0	0
CATSRENSFYQPQHF	0	0	0	0	0.007	0	0	0	0
CASSNRGGSEKLFF	0	0	0.016	0.006	0.001	0	0	0.002	0.005
CSARDRRQVQYF	0	0.009	0.03	0	0.005	0.002	0.003	0	0
CATSRGVVTGVGQRNTEAFF	0	0	0	0	0	0.007	0	0	0
CASSLGGTYGYTF	0	0.017	0	0.004	0.003	0	0	0.002	0
CASSENRRGLRGYTF	0	0	0	0	0.006	0.001	0	0	0
CASSPSIAGGVYEQYF	0	0.006	0	0.005	0.002	0	0	0	0
CASSSGQGTDTQYF	0	0.006	0	0	0	0.007	0	0	0
CASQRAGGGQPQHF	0	0.014	0	0.007	0	0	0	0	0
CASSEGGGLEDYGYTF	0	0.002	0	0.007	0	0	0	0	0
CASSYSSTSGGSIITDTQYF	0	0.012	0	0.004	0.003	0	0	0	0
CATSPGQGASNQPQHF	0	0	0	0	0.007	0	0	0	0
CASSYEYNQPQHF	0	0	0	0	0.005	0.002	0	0	0
CATSRAGTGNGKLFF	0	0	0	0	0.007	0	0.002	0	0
CSATHRGQGNTIYF	0	0	0.067	0.004	0	0.003	0	0	0
CASSLQRGAGETQYF	0	0	0	0	0.006	0.001	0	0	0
CASGRARDGTQYF	0	0	0	0	0.007	0	0	0	0
CASSPSGHWANQPQHF	0	0	0	0	0.007	0	0	0	0
CASGRTDTQYF	0	0	0	0	0.003	0.004	0.006	0	0
CSARTGANEKLFF	0	0.001	0	0	0	0.007	0	0	0.005
CASGPGRIPYEQYF	0	0.007	0	0	0.002	0.005	0.001	0	0.001
CASSLRYSNQPQHF	0	0	0	0	0	0.007	0	0	0
CASSLRDGYTF	0	0	0	0.007	0	0	0	0	0
CSARVQGRASNYGYTF	0	0	0	0	0.007	0	0	0	0.007
CASSSGPSPLHF	0	0	0	0	0.006	0.001	0	0	0.002
CASSHPSGGASDTQYF	0	0	0.022	0.003	0	0.004	0	0	0.001
CSARPRDRFNQPQHF	0	0.016	0.037	0.007	0	0	0	0	0
CASSYTGDAAYEQYF	0	0.001	0.033	0.007	0	0	0	0	0
CAAHQPQHF	0	0	0	0.007	0	0	0	0	0
CASRRRGEDNQPQHF	0	0	0	0.007	0	0	0	0	0
CASRTNTEAFF	0	0	0	0.007	0	0	0	0	0
CASSDHGTGGNQPQHF	0	0	0	0.007	0	0	0	0	0
CASSDSAEIGSPLHF	0	0	0	0.007	0	0	0	0	0
CASSEAGQVNQPQHF	0	0	0	0.007	0	0	0	0	0
CASSETGSNQPQHF	0	0	0	0.007	0	0	0	0	0
CASSFQDNPPNYTF	0	0	0	0.007	0	0	0	0	0
CASSFVGGGYTF	0	0	0	0.007	0	0	0	0	0
CASSLGQGRNQPQHF	0	0	0	0.007	0	0	0	0	0
CASSLGWEGGRETQYF	0	0	0	0.007	0	0	0	0	0
CASSLRGGTEAFF	0	0	0	0.007	0	0	0	0	0
CASSLTGERGDLTF	0	0	0	0.007	0	0	0	0	0
CASSLVRGQGEGQYF	0	0	0	0.007	0	0	0	0	0
CASSNRDSPLHF	0	0	0	0.007	0	0	0	0	0
CASSNTGDYGYTF	0	0	0	0.007	0	0	0	0	0
CASSPGTYGYTF	0	0	0	0.007	0	0	0	0	0
CASSRDPSTEAFF	0	0	0	0.007	0	0	0	0	0
CASSRQTGNTEAFF	0	0	0	0.007	0	0	0	0	0
CASSRTGQYGYTF	0	0	0	0.007	0	0	0	0	0
CASSSLGVGNQPQHF	0	0	0	0.007	0	0	0	0	0
CASSTHSNYGYTF	0	0	0	0.007	0	0	0	0	0
CASSTSGTNYGYTF	0	0	0	0.007	0	0	0	0	0
CASSWAGSGELFF	0	0	0	0.007	0	0	0	0	0
CASSYGDSGGYGYTF	0	0	0	0.007	0	0	0	0	0
CASSYRQGGNSPLHF	0	0	0	0.007	0	0	0	0	0
CASSYSAARSLAGYTF	0	0	0	0.007	0	0	0	0	0
CASSYSGSPLHF	0	0	0	0.007	0	0	0	0	0
CASSYTGNQPQHF	0	0	0	0.007	0	0	0	0	0
CASTGGDGHGYTF	0	0	0	0.007	0	0	0	0	0
CASTQVPNGYTF	0	0	0	0.007	0	0	0	0	0
CATRPHGGSRQETQYF	0	0	0	0.007	0	0	0	0	0
CATSAGAHPQETQYF	0	0	0	0.007	0	0	0	0	0
CATSGTGQAEAFF	0	0	0	0.007	0	0	0	0	0
CATSKVTGGMEKLFF	0	0	0	0.007	0	0	0	0	0
CATSQGNMDTIYF	0	0	0	0.007	0	0	0	0	0
CATSRDGQGSHF	0	0	0	0.007	0	0	0	0	0
CATSREGRLNQPQHF	0	0	0	0.007	0	0	0	0	0
CATSRETALYGYTF	0	0	0	0.007	0	0	0	0	0
CATSRGGGSEAFF	0	0	0	0.007	0	0	0	0	0
CATSRGPTQYF	0	0	0	0.007	0	0	0	0	0
CATSRPDETQYF	0	0	0	0.007	0	0	0	0	0
CATSSNLGGTKNIQYF	0	0	0	0.007	0	0	0	0	0
CATSSQTTDTQYF	0	0	0	0.007	0	0	0	0	0
CAWKGYRYEQYF	0	0	0	0.007	0	0	0	0	0
CAWSGLAGVTGELFF	0	0	0	0.007	0	0	0	0	0
CSAGGASGRADTQYF	0	0	0	0.007	0	0	0	0	0
CSAINDPEFGYTF	0	0	0	0.007	0	0	0	0	0
CSAIQGGNSPLHF	0	0	0	0.007	0	0	0	0	0
CSAKAGAAQYF	0	0	0	0.007	0	0	0	0	0
CSAKLMDTQYF	0	0	0	0.007	0	0	0	0	0
CSALTGGNYGYTF	0	0	0	0.007	0	0	0	0	0
CSARAGIFSPLHF	0	0	0	0.007	0	0	0	0	0
CSARAGSSYNSPLHF	0	0	0	0.007	0	0	0	0	0
CSAREARGSHNSPLHF	0	0	0	0.007	0	0	0	0	0
CSAREGGNNYGYTF	0	0	0	0.007	0	0	0	0	0
CSARGAWTGENSPLHF	0	0	0	0.007	0	0	0	0	0
CSARGQGHSPLHF	0	0	0	0.007	0	0	0	0	0
CSARLRTANNSPLHF	0	0	0	0.007	0	0	0	0	0
CSARPNPGNTEAFF	0	0	0	0.007	0	0	0	0	0
CSARRQNNSPLHF	0	0	0	0.007	0	0	0	0	0
CSARTRDRGRSYNSPLHF	0	0	0	0.007	0	0	0	0	0
CSARTSRAETQYF	0	0	0	0.007	0	0	0	0	0
CSARVDPNQPQHF	0	0	0	0.007	0	0	0	0	0
CSARVGQGAGYTF	0	0	0	0.007	0	0	0	0	0
CSASERSAYGYTF	0	0	0	0.007	0	0	0	0	0
CSASFESPHGYTF	0	0	0	0.007	0	0	0	0	0
CSASLQGALAKNIQYF	0	0	0	0.007	0	0	0	0	0
CSASRARNTEAFF	0	0	0	0.007	0	0	0	0	0
CSASSRGRGEIRGYTF	0	0	0	0.007	0	0	0	0	0
CSATGTGVGQPQHF	0	0	0	0.007	0	0	0	0	0
CSATGTSGGGTDTQYF	0	0	0	0.007	0	0	0	0	0
CASSRSYEQYF	0	0	0	0.006	0	0.001	0	0	0
CASLYGGETDTQYF	0	0.008	0	0.001	0.006	0	0	0	0
CASSLFADTQYF	0	0	0.016	0	0.004	0.003	0	0	0
CATSDLTVDYGYTF	0	0.01	0	0	0.004	0.003	0	0	0
CASSLVLGGGYTF	0	0.006	0	0	0	0.007	0	0	0
CASSLIGGGGRKKLFF	0	0.002	0	0	0	0.007	0	0	0
CAIRDRFGAEAFF	0	0	0	0	0.007	0	0	0	0
CASDVVMTSEQYF	0	0	0	0	0.007	0	0	0	0
CASHQGSYGYTF	0	0	0	0	0.007	0	0	0	0
CASHRDRVNNEQFF	0	0	0	0	0.007	0	0	0	0
CASIKEGGGNQPQHF	0	0	0	0	0.007	0	0	0	0
CASKRPNYGYTF	0	0	0	0	0.007	0	0	0	0
CASMGSRKGDGYTF	0	0	0	0	0.007	0	0	0	0
CASRDRGLNTEAFF	0	0	0	0	0.007	0	0	0	0
CASRGTGFNQPQHF	0	0	0	0	0.007	0	0	0	0
CASRRQGGQPQHF	0	0	0	0	0.007	0	0	0	0
CASRTGGNQPQHF	0	0	0	0	0.007	0	0	0	0
CASRTGVRETQYF	0	0	0	0	0.007	0	0	0	0
CASSDIGLNTEAFF	0	0	0	0	0.007	0	0	0	0
CASSEGGPQETQYF	0	0	0	0	0.007	0	0	0	0
CASSEREAETQYF	0	0	0	0	0.007	0	0	0	0
CASSESMAGGFIQYF	0	0	0	0	0.007	0	0	0	0
CASSETGANYGYTF	0	0	0	0	0.007	0	0	0	0
CASSFFFGTGGKTDTQYF	0	0	0	0	0.007	0	0	0	0
CASSFGQTNYGYTF	0	0	0	0	0.007	0	0	0	0
CASSFRTGTGWNYGYTF	0	0	0	0	0.007	0	0	0	0
CASSFVDTNQPQHF	0	0	0	0	0.007	0	0	0	0
CASSGGINYGYTF	0	0	0	0	0.007	0	0	0	0
CASSGGVVDSPLHF	0	0	0	0	0.007	0	0	0	0
CASSGPQNTEAFF	0	0	0	0	0.007	0	0	0	0
CASSGVRATEAFF	0	0	0	0	0.007	0	0	0	0
CASSILANYGYTF	0	0	0	0	0.007	0	0	0	0
CASSIQGNNQPQHF	0	0	0	0	0.007	0	0	0	0
CASSLEGQIRTNYGYTF	0	0	0	0	0.007	0	0	0	0
CASSLFLIGKLFF	0	0	0	0	0.007	0	0	0	0
CASSLGLAVSNEQFF	0	0	0	0	0.007	0	0	0	0
CASSLGTSGIKTQYF	0	0	0	0	0.007	0	0	0	0
CASSLQGTNSNQPQHF	0	0	0	0	0.007	0	0	0	0
CASSLSGPKGTTEAFF	0	0	0	0	0.007	0	0	0	0
CASSLTGAEGYGYTF	0	0	0	0	0.007	0	0	0	0
CASSLVPDNQPQHF	0	0	0	0	0.007	0	0	0	0
CASSPDGGVQPQHF	0	0	0	0	0.007	0	0	0	0
CASSPQANQPQHF	0	0	0	0	0.007	0	0	0	0
CASSPRTGSNYGYTF	0	0	0	0	0.007	0	0	0	0
CASSPTSANRVTQPQHF	0	0	0	0	0.007	0	0	0	0
CASSQDQGFTDTQYF	0	0	0	0	0.007	0	0	0	0
CASSQKGMSQPQHF	0	0	0	0	0.007	0	0	0	0
CASSRRGGDSNQPQHF	0	0	0	0	0.007	0	0	0	0
CASSSAPQGDQPQHF	0	0	0	0	0.007	0	0	0	0
CASSSDRPAETQYF	0	0	0	0	0.007	0	0	0	0
CASSSGINTEAFF	0	0	0	0	0.007	0	0	0	0
CASSTPEVGNQPQHF	0	0	0	0	0.007	0	0	0	0
CASSYDRGQNQPQHF	0	0	0	0	0.007	0	0	0	0
CASSYEGGRRGGYTF	0	0	0	0	0.007	0	0	0	0
CASSYSGTGATEAFF	0	0	0	0	0.007	0	0	0	0
CASSYSKQGWSPNQPQHF	0	0	0	0	0.007	0	0	0	0
CASSYSMAAPNGYTF	0	0	0	0	0.007	0	0	0	0
CASTPPGTGRAYGYTF	0	0	0	0	0.007	0	0	0	0
CATKPHQPQHF	0	0	0	0	0.007	0	0	0	0
CATSDLQVGQGGDTQYF	0	0	0	0	0.007	0	0	0	0
CATSDPGQGNSWETQYF	0	0	0	0	0.007	0	0	0	0
CATSDPRTNQPQHF	0	0	0	0	0.007	0	0	0	0
CATSDRGLATPPDTQYF	0	0	0	0	0.007	0	0	0	0
CATSGRQGGIETQYF	0	0	0	0	0.007	0	0	0	0
CATSPIGGVPGETQYF	0	0	0	0	0.007	0	0	0	0
CATSRDLGYGYTF	0	0	0	0	0.007	0	0	0	0
CATSRDQLGDSPLHF	0	0	0	0	0.007	0	0	0	0
CATSRGQGDSPLHF	0	0	0	0	0.007	0	0	0	0
CATSRGVSGSPLHF	0	0	0	0	0.007	0	0	0	0
CATSRLQGINQPQHF	0	0	0	0	0.007	0	0	0	0
CATSRPRTGPVYGYTF	0	0	0	0	0.007	0	0	0	0
CATSRSIDRESNQPQHF	0	0	0	0	0.007	0	0	0	0
CATSRSTIELAGITDTQYF	0	0	0	0	0.007	0	0	0	0
CSAADRGTDSPLHF	0	0	0	0	0.007	0	0	0	0
CSAGQGIEAFF	0	0	0	0	0.007	0	0	0	0
CSAILRGANYGYTF	0	0	0	0	0.007	0	0	0	0
CSANDRGTGSYNSPLHF	0	0	0	0	0.007	0	0	0	0
CSAQRIGGNNQPQHF	0	0	0	0	0.007	0	0	0	0
CSARAGAAKNIQYF	0	0	0	0	0.007	0	0	0	0
CSARAGTPGLGNQPQHF	0	0	0	0	0.007	0	0	0	0
CSARDPRREHGYTF	0	0	0	0	0.007	0	0	0	0
CSAREGKAEAFF	0	0	0	0	0.007	0	0	0	0
CSARGQRDGMWGYTF	0	0	0	0	0.007	0	0	0	0
CSARGRSGVTDTQYF	0	0	0	0	0.007	0	0	0	0
CSARGSTSNQPQHF	0	0	0	0	0.007	0	0	0	0
CSARKAGGRSADTQYF	0	0	0	0	0.007	0	0	0	0
CSARKGADGGYTF	0	0	0	0	0.007	0	0	0	0
CSARNLREEANQPQHF	0	0	0	0	0.007	0	0	0	0
CSARRRGKAQYF	0	0	0	0	0.007	0	0	0	0
CSASGPGHGGNYGYTF	0	0	0	0	0.007	0	0	0	0
CSATRELETQYF	0	0	0	0	0.007	0	0	0	0
CSATTGEGNQPQHF	0	0	0	0	0.007	0	0	0	0
CSAWDRGATEAFF	0	0	0	0	0.007	0	0	0	0
CSVSGGGQPQHF	0	0	0	0	0.007	0	0	0	0
CSVSPSGSADTQYF	0	0	0	0	0.007	0	0	0	0
CASSDRGHRDQPQHF	0	0	0	0	0	0.007	0	0	0
CASSEGPGTDGYTF	0	0	0	0	0	0.007	0	0	0
CASSFGAGAGYGYTF	0	0	0	0	0	0.007	0	0	0
CASSPDRFKGYTF	0	0	0	0	0	0.007	0	0	0
CASSRNGINYGYTF	0	0	0	0	0	0.007	0	0	0
CASVKGTGGNQPQHF	0	0	0	0	0	0.007	0	0	0
CATSSRTGSGLYGYTF	0	0	0	0	0	0.007	0	0	0
CSAAQGDREPYGYTF	0	0	0	0	0	0.007	0	0	0
CSARVAGYGYTF	0	0	0	0	0	0.007	0	0	0
CASRRDRRYGYTF	0	0	0	0	0	0.007	0	0	0
CASSEGSLSTEAFF	0	0	0	0	0	0.007	0	0	0
CASSHPEGNSPLHF	0	0	0	0	0	0.007	0	0	0
CASSLGNPESPLHF	0	0	0	0	0	0.007	0	0	0
CASSPDASTGYTF	0	0	0	0	0	0.007	0	0	0
CASSPQTGTIGYTF	0	0	0	0	0	0.007	0	0	0
CASSRQGASPLHF	0	0	0	0	0	0.007	0	0	0
CASSSDRQNYGYTF	0	0	0	0	0	0.007	0	0	0
CASSVLGRGTEAFF	0	0	0	0	0	0.007	0	0	0
CASSYEVARLYGYTF	0	0	0	0	0	0.007	0	0	0
CASSYQENTEAFF	0	0	0	0	0	0.007	0	0	0
CATSDLEGRIPNQPQHF	0	0	0	0	0	0.007	0	0	0
CATSDLQGGPQHF	0	0	0	0	0	0.007	0	0	0
CATSDYGTGELAHQETQYF	0	0	0	0	0	0.007	0	0	0
CATSGGSGETQYF	0	0	0	0	0	0.007	0	0	0
CATSRDRSGNTIYF	0	0	0	0	0	0.007	0	0	0
CSARDRVRGASNQPQHF	0	0	0	0	0	0.007	0	0	0
CSASGTTKDTQYF	0	0	0	0	0	0.007	0	0	0
CSASPQGAGTEAFF	0	0	0	0	0	0.007	0	0	0
CANPGLAGHPSTDTQYF	0	0.006	0	0	0.003	0.003	0.003	0.003	0.001
CSARQNNSPLHF	0	0	0	0	0.006	0	0.004	0.014	0
CASSEVGRTYGYTF	0	0	0	0	0	0.006	0	0	0
CSATKGKADGYTF	0	0	0	0.001	0.005	0	0	0	0
CSASNPGTGYEQYF	0	0.016	0.035	0	0.004	0.002	0.002	0.003	0.017
CATSRGTGIIYGYTF	0	0	0	0	0.006	0	0	0	0
CASLSEGLRGSPLHF	0	0	0	0	0.006	0	0	0	0
CSALDRGLPSYGYTF	0	0	0	0	0	0.006	0.002	0	0
CASSPRETQYF	0	0	0	0	0.006	0	0	0	0
CASSLTRTGSGYTF	0	0	0.025	0.006	0	0	0	0	0.007
CASSEVSNQPQHF	0	0.016	0	0	0.006	0	0	0	0
CASSPGGGVGSYEQYF	0	0.01	0	0.002	0.002	0.002	0.003	0.003	0
CSRQGANQPQHF	0	0	0	0	0	0.006	0	0	0
CASSPLGQGEETQYF	0	0.005	0.013	0.001	0.002	0.003	0	0	0.002
CSARDQDRGGETQYF	0	0.008	0	0	0.002	0.004	0.004	0	0
CASSAGGFGTEAFF	0	0.006	0	0.005	0	0.001	0.003	0	0
CSVEEGDWGQGYGYTF	0	0.001	0	0.003	0.003	0	0	0.002	0.001
CASSYGRPVTEAFF	0	0.03	0	0	0.006	0	0	0	0
CSALAGGPGETQYF	0	0.016	0	0	0	0.006	0	0	0.004
CSATKFPGLAGDKGFSFNEQFF	0	0.01	0.021	0.005	0	0.001	0.001	0.002	0
CASSEARGPQPQHF	0	0	0	0	0.006	0	0	0	0
CSARRTGGNQPQHF	0	0	0	0.006	0	0	0	0	0
CASSIRAGNTEAFF	0	0.003	0	0	0.006	0	0	0	0
CASSLASGPRETQYF	0	0.007	0	0.005	0	0.001	0	0	0.006
CASSLAGGRETQYF	0	0.017	0	0	0.006	0	0	0	0
CATSDVRLRDGYTF	0	0	0	0.006	0	0	0	0	0
CASKGAKPGNGYTF	0	0	0	0	0.006	0	0	0	0
CATDRGFNQPQHF	0	0	0	0	0.006	0	0	0	0
CSARDRVGNTEAFF	0	0	0	0	0.006	0	0	0	0
CASSRGGNSNQPQHF	0	0.009	0.012	0	0.005	0.001	0	0	0.004
CASSRQGRGETQYF	0	0	0	0	0.006	0	0	0	0.003
CASGDRATYGYTF	0	0	0	0	0.006	0	0	0	0
CASSLALGVTEAFF	0	0	0	0.006	0	0	0	0	0
CSAPGTGASPLHF	0	0	0	0	0.002	0.004	0	0	0
CASSSLGRVGGYTF	0	0.016	0	0.003	0	0.003	0.004	0	0
CATRQGGSGANVLTF	0	0	0	0	0	0.006	0	0	0
CASSAQGWNTEAFF	0	0	0	0.006	0	0	0	0	0
CASSLDRTSVSTDTQYF	0	0.006	0	0.002	0.003	0.001	0	0	0
CATSDGSGGARYGYTF	0	0.013	0	0	0	0.006	0	0	0
CASTDRGTKGYGYTF	0	0	0.032	0	0.006	0	0.001	0	0
CASSFDRNYGYTF	0	0.011	0	0	0.006	0	0	0	0
CASSPRTGGADTQYF	0	0	0	0	0.006	0	0.002	0	0
CASAGAGGKAEAFF	0	0.009	0	0	0.006	0	0	0	0
CASSEERQNYGYTF	0	0	0	0	0.006	0	0	0	0
CSARGGNTEAFF	0	0	0	0	0.006	0	0.003	0	0
CASSLRVSGQGLHQPQHF	0	0	0	0.006	0	0	0	0	0
CSASPPSNQETQYF	0	0	0	0.006	0	0	0	0	0
CASTDGRARLGTGGVGTEAFF	0	0.008	0	0.001	0.002	0.003	0	0	0
CASSFQETQYF	0	0	0.008	0	0.006	0	0	0	0
CASSYSPIGPPQHF	0	0.007	0	0.006	0	0	0	0.003	0
CASSKVGKRLAYEQYF	0	0	0	0.006	0	0	0.002	0	0
CASSAPGIVSEAFF	0	0	0	0	0.006	0	0	0	0
CASSLVRGDTQYF	0	0	0	0	0.006	0	0	0	0
CSARAGQGHTEAFF	0	0	0	0	0	0.006	0	0.008	0
CASSLARTGSSYNEQFF	0	0.009	0	0.002	0	0.004	0	0	0
CASSSTADTQYF	0	0	0	0	0.006	0	0	0	0
CASSYSNWAKGSGNQPQHF	0	0	0	0	0.006	0	0	0.013	0
CASSSGLAGGQETQYF	0	0	0	0	0.006	0	0	0	0.002
CASSWGQETQYF	0	0.007	0	0.006	0	0	0	0	0
CASSWDRAGSPLHF	0	0	0	0.006	0	0	0	0	0
CASSPGGNYGYTF	0	0	0	0	0.006	0	0	0	0
CASSPGLQETQYF	0	0	0	0	0.006	0	0	0	0
CASSPGTGVYYGYTF	0	0	0	0	0.006	0	0	0	0
CASSWGLAGAPYNEQFF	0	0.009	0.022	0.002	0	0.004	0	0.006	0.083
CSARGTGISNSPLHF	0	0	0	0.006	0	0	0	0	0
CATSRPQPGAQRWNEQFF	0	0.006	0	0.004	0.002	0	0	0	0
CASSGAGNTEAFF	0	0	0	0	0.006	0	0	0	0
CASSLDRGQPQHF	0	0	0	0	0.006	0	0	0	0
CASSKRVSPLHF	0	0	0	0	0.006	0	0	0	0
CATSRGGGGNTIYF	0	0	0	0	0.006	0	0	0	0
CASSLATGGETQYF	0	0	0	0	0	0.006	0	0	0
CASSLGQVSNQPQHF	0	0	0	0.006	0	0	0	0	0
CASTDRDRGDSPLHF	0	0	0	0.006	0	0	0	0	0
CASSEGNPWVSPLHF	0	0.009	0	0.001	0.005	0	0	0	0
CASSLAGQNQPQHF	0	0	0	0	0.006	0	0	0	0
CASSSRRITDTQYF	0	0.021	0	0	0.004	0.002	0	0	0.002
CASRPGGSGANVLTF	0	0	0	0.006	0	0	0	0	0
CASSPGGGGNQPQHF	0	0	0	0.006	0	0	0	0	0
CASSDRGRTEAFF	0	0	0	0	0.006	0	0	0	0
CASSHDGGEAFF	0	0	0	0	0.006	0	0	0	0
CASSLAGQGAYEQYF	0	0	0	0	0.006	0	0	0	0
CASSLGSGNTIYF	0	0	0	0	0.006	0	0	0	0
CASPYEQYF	0	0	0	0	0	0.006	0	0.001	0.019
CSARHTAGQGNYGYTF	0	0	0	0	0	0.006	0.006	0.006	0
CSAPSGGTPQPQHF	0	0	0	0.006	0	0	0	0	0.007
CSASRMGRGYTF	0	0	0	0.006	0	0	0	0	0.007
CSAPGQGAGEQYF	0	0	0	0.006	0	0	0	0	0.004
CASSYRGSQPQHF	0	0	0	0.006	0	0	0	0.004	0
CASSKARLPSRGPEQYF	0	0	0	0.006	0	0	0.004	0	0
CATSRDTSLPGGRADTQYF	0	0	0	0	0.006	0	0.003	0	0
CATDNDRGDYGYTF	0	0	0	0.006	0	0	0	0.002	0
CASTHDRAGANVLTF	0	0.008	0	0.005	0	0.001	0	0.002	0
CASSPSRDRAGYGYTF	0	0.009	0	0	0.006	0	0.002	0	0
CASSVTGGDGYTF	0	0	0	0	0.006	0	0	0.002	0
CASTTTYRRHGAFF	0	0	0	0	0.006	0	0.002	0	0
CASSKVGTINYGYTF	0	0	0	0	0	0.006	0	0	0.001
CASTEPGVNYGYTF	0	0.009	0.038	0.006	0	0	0	0	0
CSARDRTGAAEAFF	0	0	0.032	0.006	0	0	0	0	0
CASKEGVSYEQYF	0	0	0	0.006	0	0	0	0	0
CASLGRNIQYF	0	0	0	0.006	0	0	0	0	0
CASRDRGMSGELFF	0	0	0	0.006	0	0	0	0	0
CASRGGEKLFF	0	0	0	0.006	0	0	0	0	0
CASRGMPGQPQHF	0	0	0	0.006	0	0	0	0	0
CASRMLASGSNQPQHF	0	0	0	0.006	0	0	0	0	0
CASRTYGLAPNTGELFF	0	0	0	0.006	0	0	0	0	0
CASSAPGHQDGYTF	0	0	0	0.006	0	0	0	0	0
CASSDWTSGVAGELFF	0	0	0	0.006	0	0	0	0	0
CASSEQQEGEAFF	0	0	0	0.006	0	0	0	0	0
CASSERTARQPQHF	0	0	0	0.006	0	0	0	0	0
CASSFGTVQETQYF	0	0	0	0.006	0	0	0	0	0
CASSFTDRDQETQYF	0	0	0	0.006	0	0	0	0	0
CASSIAGIDYGYTF	0	0	0	0.006	0	0	0	0	0
CASSIDPSAPRRHF	0	0	0	0.006	0	0	0	0	0
CASSLAPLETQYF	0	0	0	0.006	0	0	0	0	0
CASSLDSYGYTF	0	0	0	0.006	0	0	0	0	0
CASSLGPGGETQYF	0	0	0	0.006	0	0	0	0	0
CASSLLGPTDTQYF	0	0	0	0.006	0	0	0	0	0
CASSLSGGQETQYF	0	0	0	0.006	0	0	0	0	0
CASSLTQGRTEAFF	0	0	0	0.006	0	0	0	0	0
CASSPDMSSYNSPLHF	0	0	0	0.006	0	0	0	0	0
CASSPQGRKTQYF	0	0	0	0.006	0	0	0	0	0
CASSPRDGGYTF	0	0	0	0.006	0	0	0	0	0
CASSPTGRTGYQPQHF	0	0	0	0.006	0	0	0	0	0
CASSRGPWGVQETQYF	0	0	0	0.006	0	0	0	0	0
CASSRGRDYQPQHF	0	0	0	0.006	0	0	0	0	0
CASSRTGQGLGSGYTF	0	0	0	0.006	0	0	0	0	0
CASSSEGERDETQYF	0	0	0	0.006	0	0	0	0	0
CASSSRGEETQYF	0	0	0	0.006	0	0	0	0	0
CASSSRGTGRETQYF	0	0	0	0.006	0	0	0	0	0
CASSSYYGDNSPLHF	0	0	0	0.006	0	0	0	0	0
CASSTDRASNQPQHF	0	0	0	0.006	0	0	0	0	0
CASSTGPQPQHF	0	0	0	0.006	0	0	0	0	0
CASSTRDRVDTQYF	0	0	0	0.006	0	0	0	0	0
CASSTRGGYNSPLHF	0	0	0	0.006	0	0	0	0	0
CASSYARGSNQPQHF	0	0	0	0.006	0	0	0	0	0
CASSYLGDTQYF	0	0	0	0.006	0	0	0	0	0
CASSYSGTTQETQYF	0	0	0	0.006	0	0	0	0	0
CASSYSNRQNTEAFF	0	0	0	0.006	0	0	0	0	0
CASSYTGGSPLHF	0	0	0	0.006	0	0	0	0	0
CATAVSEIPYGYTF	0	0	0	0.006	0	0	0	0	0
CATSDFRRRETQYF	0	0	0	0.006	0	0	0	0	0
CATSRDATGNTEAFF	0	0	0	0.006	0	0	0	0	0
CATSRDNVVPPLHF	0	0	0	0.006	0	0	0	0	0
CATSREPGGPLGRYGYTF	0	0	0	0.006	0	0	0	0	0
CAVDRGLRDGYTF	0	0	0	0.006	0	0	0	0	0
CSADYRAAGGVTQYF	0	0	0	0.006	0	0	0	0	0
CSAKELAGVVTQYF	0	0	0	0.006	0	0	0	0	0
CSAPPPGGRETQYF	0	0	0	0.006	0	0	0	0	0
CSAQGYGNTIYF	0	0	0	0.006	0	0	0	0	0
CSAQPGQGLSGRGYTF	0	0	0	0.006	0	0	0	0	0
CSARAGTGRQPQHF	0	0	0	0.006	0	0	0	0	0
CSARAVRSNQPQHF	0	0	0	0.006	0	0	0	0	0
CSARDGTDQPQHF	0	0	0	0.006	0	0	0	0	0
CSARDPRHSGVAFF	0	0	0	0.006	0	0	0	0	0
CSARDRQGNGYTF	0	0	0	0.006	0	0	0	0	0
CSARDTRNTEAFF	0	0	0	0.006	0	0	0	0	0
CSARETTGGARGYTF	0	0	0	0.006	0	0	0	0	0
CSARPATGGKETQYF	0	0	0	0.006	0	0	0	0	0
CSARVMGNQPQHF	0	0	0	0.006	0	0	0	0	0
CSASFDRVNTEAFF	0	0	0	0.006	0	0	0	0	0
CSASPGGTF	0	0	0	0.006	0	0	0	0	0
CSASPSRGRNSPLHF	0	0	0	0.006	0	0	0	0	0
CSASQVGQPQHF	0	0	0	0.006	0	0	0	0	0
CSATTGQGRYGYTF	0	0	0	0.006	0	0	0	0	0
CSGVTGSLLYGYTF	0	0	0	0.006	0	0	0	0	0
CSTWDSSHNYGYTF	0	0	0	0.006	0	0	0	0	0
CASNYDRNTEAFF	0	0	0	0.006	0	0	0	0	0
CASREGDQPQHF	0	0	0	0.006	0	0	0	0	0
CASRLAGDTGELFF	0	0	0	0.006	0	0	0	0	0
CASRLDRARNTEAFF	0	0	0	0.006	0	0	0	0	0
CASRLGPAGYGYTF	0	0	0	0.006	0	0	0	0	0
CASRPGELAEAFF	0	0	0	0.006	0	0	0	0	0
CASRPGTVAKNIQYF	0	0	0	0.006	0	0	0	0	0
CASRPGVNQPQHF	0	0	0	0.006	0	0	0	0	0
CASSEDAGGRNGYTF	0	0	0	0.006	0	0	0	0	0
CASSEKGTQPQHF	0	0	0	0.006	0	0	0	0	0
CASSETGRRTGELFF	0	0	0	0.006	0	0	0	0	0
CASSETVASGNTIYF	0	0	0	0.006	0	0	0	0	0
CASSFTPERGTEAFF	0	0	0	0.006	0	0	0	0	0
CASSHPRGLAVTNTGELFF	0	0	0	0.006	0	0	0	0	0
CASSILDRSKDGYTF	0	0	0	0.006	0	0	0	0	0
CASSKPGPPRDYTF	0	0	0	0.006	0	0	0	0	0
CASSLAGQRETQYF	0	0	0	0.006	0	0	0	0	0
CASSLARRGQNSPLHF	0	0	0	0.006	0	0	0	0	0
CASSLDHGTEAFF	0	0	0	0.006	0	0	0	0	0
CASSLDRRNGYTF	0	0	0	0.006	0	0	0	0	0
CASSLGDRGIQPQHF	0	0	0	0.006	0	0	0	0	0
CASSLGQGRETQYF	0	0	0	0.006	0	0	0	0	0
CASSLILGRNQPQHF	0	0	0	0.006	0	0	0	0	0
CASSLLGNGNSPLHF	0	0	0	0.006	0	0	0	0	0
CASSLLSGTSGYGYTF	0	0	0	0.006	0	0	0	0	0
CASSLPGTGLHGYTF	0	0	0	0.006	0	0	0	0	0
CASSLRAAGESYGYTF	0	0	0	0.006	0	0	0	0	0
CASSPGQGEGYTF	0	0	0	0.006	0	0	0	0	0
CASSPKLISGGYTF	0	0	0	0.006	0	0	0	0	0
CASSPQLGVGTEAFF	0	0	0	0.006	0	0	0	0	0
CASSPQPGETQYF	0	0	0	0.006	0	0	0	0	0
CASSPRISGSYSNQPQHF	0	0	0	0.006	0	0	0	0	0
CASSPTGGRGNSPLHF	0	0	0	0.006	0	0	0	0	0
CASSPWEDHYGYTF	0	0	0	0.006	0	0	0	0	0
CASSQGRTSTDTQYF	0	0	0	0.006	0	0	0	0	0
CASSQPWTSGRVGTDTQYF	0	0	0	0.006	0	0	0	0	0
CASSRPGPQNTEAFF	0	0	0	0.006	0	0	0	0	0
CASSRQGARVEAFF	0	0	0	0.006	0	0	0	0	0
CASSRYRGNTEAFF	0	0	0	0.006	0	0	0	0	0
CASSSSAIGNSPLHF	0	0	0	0.006	0	0	0	0	0
CASSSWGDQNTEAFF	0	0	0	0.006	0	0	0	0	0
CASSVGGVEETQYF	0	0	0	0.006	0	0	0	0	0
CASSYFGTGDYEQYF	0	0	0	0.006	0	0	0	0	0
CASSYRPGDNSPLHF	0	0	0	0.006	0	0	0	0	0
CASSYSGDIVPTF	0	0	0	0.006	0	0	0	0	0
CASSYSKGSSSYEQYF	0	0	0	0.006	0	0	0	0	0
CASSYSRNQNTEAFF	0	0	0	0.006	0	0	0	0	0
CASSYSSRVNTEAFF	0	0	0	0.006	0	0	0	0	0
CASSYSTAIGGYTF	0	0	0	0.006	0	0	0	0	0
CASSYSYGYTF	0	0	0	0.006	0	0	0	0	0
CASTLQPPGNNSPLHF	0	0	0	0.006	0	0	0	0	0
CASTPPGYGYTF	0	0	0	0.006	0	0	0	0	0
CASTRGSTDTQYF	0	0	0	0.006	0	0	0	0	0
CASTRQGNQPQHF	0	0	0	0.006	0	0	0	0	0
CASTVEGNTEAFF	0	0	0	0.006	0	0	0	0	0
CATSANDRESNTQYF	0	0	0	0.006	0	0	0	0	0
CATSDTGVPETQYF	0	0	0	0.006	0	0	0	0	0
CATSRGGGLETQYF	0	0	0	0.006	0	0	0	0	0
CATSRGTGRENSPLHF	0	0	0	0.006	0	0	0	0	0
CATSTQTGYGYTF	0	0	0	0.006	0	0	0	0	0
CMGWDYGYTF	0	0	0	0.006	0	0	0	0	0
CSAGGQAASYGYTF	0	0	0	0.006	0	0	0	0	0
CSAGLAGGLKTQYF	0	0	0	0.006	0	0	0	0	0
CSAKDRQNGYTF	0	0	0	0.006	0	0	0	0	0
CSAKKDSRGTDTQYF	0	0	0	0.006	0	0	0	0	0
CSAKQGTDYGYTF	0	0	0	0.006	0	0	0	0	0
CSANPGQWETQYF	0	0	0	0.006	0	0	0	0	0
CSANPGTGVSPLHF	0	0	0	0.006	0	0	0	0	0
CSANRLSNSPLHF	0	0	0	0.006	0	0	0	0	0
CSAPDPLTRRADTQYF	0	0	0	0.006	0	0	0	0	0
CSAPGLFSTDTQYF	0	0	0	0.006	0	0	0	0	0
CSAPPGGSYGYTF	0	0	0	0.006	0	0	0	0	0
CSAPPGQQETQYF	0	0	0	0.006	0	0	0	0	0
CSAPSWTAQTEAFF	0	0	0	0.006	0	0	0	0	0
CSARDENTDTQYF	0	0	0	0.006	0	0	0	0	0
CSARDLVKLFF	0	0	0	0.006	0	0	0	0	0
CSARDPWGTRKETQYF	0	0	0	0.006	0	0	0	0	0
CSARDRGPTEAFF	0	0	0	0.006	0	0	0	0	0
CSARGPIGGWGYTF	0	0	0	0.006	0	0	0	0	0
CSARGRMNTEAFF	0	0	0	0.006	0	0	0	0	0
CSARLPGLNTDTQYF	0	0	0	0.006	0	0	0	0	0
CSARPEGALTSAIYF	0	0	0	0.006	0	0	0	0	0
CSARPGTAQETQYF	0	0	0	0.006	0	0	0	0	0
CSARQGQVNQPQHF	0	0	0	0.006	0	0	0	0	0
CSARSRVSPGELFF	0	0	0	0.006	0	0	0	0	0
CSARVGAYGYTF	0	0	0	0.006	0	0	0	0	0
CSARVGGGNTEAFF	0	0	0	0.006	0	0	0	0	0
CSARWGRETQYF	0	0	0	0.006	0	0	0	0	0
CSASGWGQRSGNTIYF	0	0	0	0.006	0	0	0	0	0
CSATRTGGAGGYTF	0	0	0	0.006	0	0	0	0	0
CSATTSSGGDTQYF	0	0	0	0.006	0	0	0	0	0
CSAYTSLNYGYTF	0	0	0	0.006	0	0	0	0	0
CASLNTEAFF	0	0	0.02	0	0.006	0	0	0	0
CASSLGGEETQYF	0	0	0.02	0	0.006	0	0	0	0
CASSDWGIGGEAFF	0	0	0.016	0	0.006	0	0	0	0
CASSLAGDPTPQYF	0	0.014	0	0	0.006	0	0	0	0
CASRDPGTGGPQHF	0	0.01	0	0	0.006	0	0	0	0
CASNLDRNLNYGYTF	0	0.008	0	0	0.006	0	0	0	0
CASSATGGSNQPQHF	0	0.008	0	0	0.006	0	0	0	0
CAGVEAFF	0	0	0	0	0.006	0	0	0	0
CASGGRRAGYTEAFF	0	0	0	0	0.006	0	0	0	0
CASGRGPPQETQYF	0	0	0	0	0.006	0	0	0	0
CASKDDGNQPQHF	0	0	0	0	0.006	0	0	0	0
CASRNQPQHF	0	0	0	0	0.006	0	0	0	0
CASRPDRGHYGYTF	0	0	0	0	0.006	0	0	0	0
CASRPGPNQPQHF	0	0	0	0	0.006	0	0	0	0
CASSAAGYGYTF	0	0	0	0	0.006	0	0	0	0
CASSAPGSTDTQYF	0	0	0	0	0.006	0	0	0	0
CASSARGTGPNYGYTF	0	0	0	0	0.006	0	0	0	0
CASSEARRPAFF	0	0	0	0	0.006	0	0	0	0
CASSEGESNQPQHF	0	0	0	0	0.006	0	0	0	0
CASSEVAGVSTDTQYF	0	0	0	0	0.006	0	0	0	0
CASSEVPQETQYF	0	0	0	0	0.006	0	0	0	0
CASSEVQGAAQPQHF	0	0	0	0	0.006	0	0	0	0
CASSFSGGRETQYF	0	0	0	0	0.006	0	0	0	0
CASSGDTDTQYF	0	0	0	0	0.006	0	0	0	0
CASSGGPSYGYTF	0	0	0	0	0.006	0	0	0	0
CASSIGPSRNQPQHF	0	0	0	0	0.006	0	0	0	0
CASSKDRGIETQYF	0	0	0	0	0.006	0	0	0	0
CASSLDGGPQHF	0	0	0	0	0.006	0	0	0	0
CASSLESTSNQPQHF	0	0	0	0	0.006	0	0	0	0
CASSLGGQGRGYTF	0	0	0	0	0.006	0	0	0	0
CASSLPQRNQPQHF	0	0	0	0	0.006	0	0	0	0
CASSLSGTGIQPQHF	0	0	0	0	0.006	0	0	0	0
CASSLVTSNTEAFF	0	0	0	0	0.006	0	0	0	0
CASSPGVHNYGYTF	0	0	0	0	0.006	0	0	0	0
CASSPPDSSSNQPQHF	0	0	0	0	0.006	0	0	0	0
CASSQEGGLGETQYF	0	0	0	0	0.006	0	0	0	0
CASSRTKVGNQPQHF	0	0	0	0	0.006	0	0	0	0
CASSSDGQTRNQPQHF	0	0	0	0	0.006	0	0	0	0
CASSSLEEQPQHF	0	0	0	0	0.006	0	0	0	0
CASSSPGNQPQHF	0	0	0	0	0.006	0	0	0	0
CASSSWSYGYTF	0	0	0	0	0.006	0	0	0	0
CASSTPGTSTDTQYF	0	0	0	0	0.006	0	0	0	0
CASSWDREETQYF	0	0	0	0	0.006	0	0	0	0
CASSYRARETQYF	0	0	0	0	0.006	0	0	0	0
CASSYRRADTEAFF	0	0	0	0	0.006	0	0	0	0
CASSYSGAGDSPLHF	0	0	0	0	0.006	0	0	0	0
CASSYSGQMNTEAFF	0	0	0	0	0.006	0	0	0	0
CATATSGESTDTQYF	0	0	0	0	0.006	0	0	0	0
CATRENTEAFF	0	0	0	0	0.006	0	0	0	0
CATSLGASGNSPLHF	0	0	0	0	0.006	0	0	0	0
CATTGGSHSPLHF	0	0	0	0	0.006	0	0	0	0
CSAHRGLKETQYF	0	0	0	0	0.006	0	0	0	0
CSAIKPGQGAYRGQPQHF	0	0	0	0	0.006	0	0	0	0
CSALPGRGDQPQHF	0	0	0	0	0.006	0	0	0	0
CSAPDRGRGNEKLFF	0	0	0	0	0.006	0	0	0	0
CSAPPGGLDTQYF	0	0	0	0	0.006	0	0	0	0
CSARAPQGPLSQYF	0	0	0	0	0.006	0	0	0	0
CSARDGGVVSGELFF	0	0	0	0	0.006	0	0	0	0
CSARDGTGGNSPLHF	0	0	0	0	0.006	0	0	0	0
CSARDPATEQETQYF	0	0	0	0	0.006	0	0	0	0
CSARDSGTSGDEQYF	0	0	0	0	0.006	0	0	0	0
CSARGSGRARNQPQHF	0	0	0	0	0.006	0	0	0	0
CSARRGGQAQQPQHF	0	0	0	0	0.006	0	0	0	0
CSARRNTEAFF	0	0	0	0	0.006	0	0	0	0
CSARRTGDGYTF	0	0	0	0	0.006	0	0	0	0
CSARSPGGQETQYF	0	0	0	0	0.006	0	0	0	0
CSARTGGLTEAFF	0	0	0	0	0.006	0	0	0	0
CSARVREVYGYTF	0	0	0	0	0.006	0	0	0	0
CSASKEGAYSNQPQHF	0	0	0	0	0.006	0	0	0	0
CSATAGRLTETQYF	0	0	0	0	0.006	0	0	0	0
CSATLSGSAEAFF	0	0	0	0	0.006	0	0	0	0
CSATNWGETQYF	0	0	0	0	0.006	0	0	0	0
CSAWDRAETQYF	0	0	0	0	0.006	0	0	0	0
CAIRFTGEGYTF	0	0	0	0	0.006	0	0	0	0
CAKDRVNTEAFF	0	0	0	0	0.006	0	0	0	0
CANNRDSQTATTDTQYF	0	0	0	0	0.006	0	0	0	0
CASGPDYGYTF	0	0	0	0	0.006	0	0	0	0
CASMQGDAYGYTF	0	0	0	0	0.006	0	0	0	0
CASRGGLKDSPLHF	0	0	0	0	0.006	0	0	0	0
CASRGPYSNQPQHF	0	0	0	0	0.006	0	0	0	0
CASRHPKDQPQHF	0	0	0	0	0.006	0	0	0	0
CASRLQGGETDTQYF	0	0	0	0	0.006	0	0	0	0
CASRLQGTLQETQYF	0	0	0	0	0.006	0	0	0	0
CASRPRDTGYGYTF	0	0	0	0	0.006	0	0	0	0
CASRRQLNTEAFF	0	0	0	0	0.006	0	0	0	0
CASRSSLGRTNSPLHF	0	0	0	0	0.006	0	0	0	0
CASRTRDSIQETQYF	0	0	0	0	0.006	0	0	0	0
CASSAGLAGGQSRKTQYF	0	0	0	0	0.006	0	0	0	0
CASSAHLNYGYTF	0	0	0	0	0.006	0	0	0	0
CASSAPGTSSAFF	0	0	0	0	0.006	0	0	0	0
CASSDGGVTDTQYF	0	0	0	0	0.006	0	0	0	0
CASSDPTANYGYTF	0	0	0	0	0.006	0	0	0	0
CASSELGGAGNQPQHF	0	0	0	0	0.006	0	0	0	0
CASSETTGKAQHF	0	0	0	0	0.006	0	0	0	0
CASSEWRETQYF	0	0	0	0	0.006	0	0	0	0
CASSFNGNTEAFF	0	0	0	0	0.006	0	0	0	0
CASSFRLTGMDTEAFF	0	0	0	0	0.006	0	0	0	0
CASSIGAARMNTEAFF	0	0	0	0	0.006	0	0	0	0
CASSIRRDYGYTF	0	0	0	0	0.006	0	0	0	0
CASSIVPRNYGYTF	0	0	0	0	0.006	0	0	0	0
CASSKDHRGETQYF	0	0	0	0	0.006	0	0	0	0
CASSLAGGEAFF	0	0	0	0	0.006	0	0	0	0
CASSLAGQGLYGYTF	0	0	0	0	0.006	0	0	0	0
CASSLANRVNTEAFF	0	0	0	0	0.006	0	0	0	0
CASSLAPVGDKSNYGYTF	0	0	0	0	0.006	0	0	0	0
CASSLARGGDQPQHF	0	0	0	0	0.006	0	0	0	0
CASSLARTLFAF	0	0	0	0	0.006	0	0	0	0
CASSLGGSYTF	0	0	0	0	0.006	0	0	0	0
CASSLGRASYGYTF	0	0	0	0	0.006	0	0	0	0
CASSLILRGAGGGNTEAFF	0	0	0	0	0.006	0	0	0	0
CASSLKAGTAGEAFF	0	0	0	0	0.006	0	0	0	0
CASSLKGAYNSPLHF	0	0	0	0	0.006	0	0	0	0
CASSLMRQLNTEAFF	0	0	0	0	0.006	0	0	0	0
CASSLRQQNNSPLHF	0	0	0	0	0.006	0	0	0	0
CASSLTETNYGYTF	0	0	0	0	0.006	0	0	0	0
CASSLTPRDSQTQYF	0	0	0	0	0.006	0	0	0	0
CASSLTVNYGYTF	0	0	0	0	0.006	0	0	0	0
CASSLVAEGGYTF	0	0	0	0	0.006	0	0	0	0
CASSLVNLRQGAGQPQHF	0	0	0	0	0.006	0	0	0	0
CASSLVPGLANYGYTF	0	0	0	0	0.006	0	0	0	0
CASSLVQEAQHF	0	0	0	0	0.006	0	0	0	0
CASSNRVRNQPQHF	0	0	0	0	0.006	0	0	0	0
CASSPDRGTGGIGGYTF	0	0	0	0	0.006	0	0	0	0
CASSPFSREETQYF	0	0	0	0	0.006	0	0	0	0
CASSPNGQGQGQPQHF	0	0	0	0	0.006	0	0	0	0
CASSPPGGQGTPYSNQPQHF	0	0	0	0	0.006	0	0	0	0
CASSPQGGVWETQYF	0	0	0	0	0.006	0	0	0	0
CASSPQSRLNTEAFF	0	0	0	0	0.006	0	0	0	0
CASSPSPPPNEAFF	0	0	0	0	0.006	0	0	0	0
CASSPTAGGGYTF	0	0	0	0	0.006	0	0	0	0
CASSQGARAKNIQYF	0	0	0	0	0.006	0	0	0	0
CASSQTENTEAFF	0	0	0	0	0.006	0	0	0	0
CASSRDSEAFF	0	0	0	0	0.006	0	0	0	0
CASSRGGGLGTEAFF	0	0	0	0	0.006	0	0	0	0
CASSRGPTEAFF	0	0	0	0	0.006	0	0	0	0
CASSRRWGDIQPQHF	0	0	0	0	0.006	0	0	0	0
CASSRSQGAGQPQHF	0	0	0	0	0.006	0	0	0	0
CASSRTPPLLDRGINSPLHF	0	0	0	0	0.006	0	0	0	0
CASSRTRGTLRDTQYF	0	0	0	0	0.006	0	0	0	0
CASSSEPGANYGYTF	0	0	0	0	0.006	0	0	0	0
CASSSLAAGELETQYF	0	0	0	0	0.006	0	0	0	0
CASSSLNPRSYNEQFF	0	0	0	0	0.006	0	0	0	0
CASSSPGQGSGETQYF	0	0	0	0	0.006	0	0	0	0
CASSSPHRGTDIQYF	0	0	0	0	0.006	0	0	0	0
CASSSPRERQETQYF	0	0	0	0	0.006	0	0	0	0
CASSSYRGSGTTVYEQYF	0	0	0	0	0.006	0	0	0	0
CASSTEFNTEAFF	0	0	0	0	0.006	0	0	0	0
CASSTLADTQYF	0	0	0	0	0.006	0	0	0	0
CASSTRENTEAFF	0	0	0	0	0.006	0	0	0	0
CASSTRQESHTF	0	0	0	0	0.006	0	0	0	0
CASSTSGQLNYGYTF	0	0	0	0	0.006	0	0	0	0
CASSTTGGAGANYGYTF	0	0	0	0	0.006	0	0	0	0
CASSVGGGRITEAFF	0	0	0	0	0.006	0	0	0	0
CASSVGGTYNSPLHF	0	0	0	0	0.006	0	0	0	0
CASSVGSNQPQHF	0	0	0	0	0.006	0	0	0	0
CASSYFQGGNSPLHF	0	0	0	0	0.006	0	0	0	0
CASSYGAGGGGAFF	0	0	0	0	0.006	0	0	0	0
CASSYLARMNTEAFF	0	0	0	0	0.006	0	0	0	0
CASSYLVPYEQYF	0	0	0	0	0.006	0	0	0	0
CASSYRGEDAEAFF	0	0	0	0	0.006	0	0	0	0
CASSYSGITPIPYGYTF	0	0	0	0	0.006	0	0	0	0
CASSYSGREETQYF	0	0	0	0	0.006	0	0	0	0
CASSYSSLGAEAFF	0	0	0	0	0.006	0	0	0	0
CASSYSTGAYGYTF	0	0	0	0	0.006	0	0	0	0
CASSYTGKYQPQHF	0	0	0	0	0.006	0	0	0	0
CASSYTGQGNTGELFF	0	0	0	0	0.006	0	0	0	0
CASTGDYFYQPQHF	0	0	0	0	0.006	0	0	0	0
CASTLHSNQPQHF	0	0	0	0	0.006	0	0	0	0
CASTNLREGPWALHF	0	0	0	0	0.006	0	0	0	0
CASTPATGHYYEQYF	0	0	0	0	0.006	0	0	0	0
CASTPGDALQETQYF	0	0	0	0	0.006	0	0	0	0
CASTPRGIPGQPQHF	0	0	0	0	0.006	0	0	0	0
CASTTNGQTLYGYTF	0	0	0	0	0.006	0	0	0	0
CASVLASTGYYGYTF	0	0	0	0	0.006	0	0	0	0
CATGGGSYGYTF	0	0	0	0	0.006	0	0	0	0
CATNDRGTEAFF	0	0	0	0	0.006	0	0	0	0
CATNNGNQETQYF	0	0	0	0	0.006	0	0	0	0
CATRPGQGSDTQYF	0	0	0	0	0.006	0	0	0	0
CATSDLSSRAGETQYF	0	0	0	0	0.006	0	0	0	0
CATSDPRTANYGYTF	0	0	0	0	0.006	0	0	0	0
CATSDPTSGQETQYF	0	0	0	0	0.006	0	0	0	0
CATSDSGETQYF	0	0	0	0	0.006	0	0	0	0
CATSDSGQPQHF	0	0	0	0	0.006	0	0	0	0
CATSDSGVAETQYF	0	0	0	0	0.006	0	0	0	0
CATSDSRIAGPSTDTQYF	0	0	0	0	0.006	0	0	0	0
CATSDVGVSGETQYF	0	0	0	0	0.006	0	0	0	0
CATSEGGQGAWEQYF	0	0	0	0	0.006	0	0	0	0
CATSESNRGYGYTF	0	0	0	0	0.006	0	0	0	0
CATSGGTGKRELFF	0	0	0	0	0.006	0	0	0	0
CATSHSQHQGNTEAFF	0	0	0	0	0.006	0	0	0	0
CATSPGTGLHGYTF	0	0	0	0	0.006	0	0	0	0
CATSPRTQNADGYTF	0	0	0	0	0.006	0	0	0	0
CATSRAGFSGQGAYGYTF	0	0	0	0	0.006	0	0	0	0
CATSRDSRAGETQYF	0	0	0	0	0.006	0	0	0	0
CATSRDWGADTEAFF	0	0	0	0	0.006	0	0	0	0
CATSRPGGAWGVDTQYF	0	0	0	0	0.006	0	0	0	0
CATSRVRGGGFNQPQHF	0	0	0	0	0.006	0	0	0	0
CATSVGGRNQPQHF	0	0	0	0	0.006	0	0	0	0
CATVPGGAAGYTF	0	0	0	0	0.006	0	0	0	0
CSAARHNRQSNQPQHF	0	0	0	0	0.006	0	0	0	0
CSADPRGTDTQYF	0	0	0	0	0.006	0	0	0	0
CSAGGLAQETQYF	0	0	0	0	0.006	0	0	0	0
CSAGRDSFYLSNQPQHF	0	0	0	0	0.006	0	0	0	0
CSAIPGAADTQYF	0	0	0	0	0.006	0	0	0	0
CSAKLAGGHGTQYF	0	0	0	0	0.006	0	0	0	0
CSAKVGYTEAFF	0	0	0	0	0.006	0	0	0	0
CSALRGTETEAFF	0	0	0	0	0.006	0	0	0	0
CSALRRQGVEAFF	0	0	0	0	0.006	0	0	0	0
CSAPKYRTTDEAFF	0	0	0	0	0.006	0	0	0	0
CSAPPWTGSGNQPQHF	0	0	0	0	0.006	0	0	0	0
CSAQGTGGINSPLHF	0	0	0	0	0.006	0	0	0	0
CSAQPGQGAETQYF	0	0	0	0	0.006	0	0	0	0
CSARADRNQPQHF	0	0	0	0	0.006	0	0	0	0
CSARDAGVDNSPLHF	0	0	0	0	0.006	0	0	0	0
CSARDLKDSNQPQHF	0	0	0	0	0.006	0	0	0	0
CSARDLTPAIQPQHF	0	0	0	0	0.006	0	0	0	0
CSARDQTQGNYGYTF	0	0	0	0	0.006	0	0	0	0
CSARDRRGFQPQHF	0	0	0	0	0.006	0	0	0	0
CSARDSGGMSDTQYF	0	0	0	0	0.006	0	0	0	0
CSARGGFAQETQYF	0	0	0	0	0.006	0	0	0	0
CSARGQGYGNTIYF	0	0	0	0	0.006	0	0	0	0
CSARLESLHF	0	0	0	0	0.006	0	0	0	0
CSARRNRTPTQYF	0	0	0	0	0.006	0	0	0	0
CSARSSGELQETQYF	0	0	0	0	0.006	0	0	0	0
CSARVGDTKGYTF	0	0	0	0	0.006	0	0	0	0
CSARVGGSNYGYTF	0	0	0	0	0.006	0	0	0	0
CSARVQLNTEAFF	0	0	0	0	0.006	0	0	0	0
CSARVRATDQHF	0	0	0	0	0.006	0	0	0	0
CSARVSGGKDTQYF	0	0	0	0	0.006	0	0	0	0
CSASGDTEAFF	0	0	0	0	0.006	0	0	0	0
CSASGINRRQTGELFF	0	0	0	0	0.006	0	0	0	0
CSASIAGDPHTQYF	0	0	0	0	0.006	0	0	0	0
CSASLLAAPGNSPLHF	0	0	0	0	0.006	0	0	0	0
CSASLSGGAGETQYF	0	0	0	0	0.006	0	0	0	0
CSASNRQGETEAFF	0	0	0	0	0.006	0	0	0	0
CSATDTGGRNSPLHF	0	0	0	0	0.006	0	0	0	0
CSATFQGDTQYF	0	0	0	0	0.006	0	0	0	0
CSATSGSTYADTQYF	0	0	0	0	0.006	0	0	0	0
CSAVGWVNYGYTF	0	0	0	0	0.006	0	0	0	0
CSAWDTNYGYTF	0	0	0	0	0.006	0	0	0	0
CSPPWQGTEAFF	0	0	0	0	0.006	0	0	0	0
CSVGGAGYGYTF	0	0	0	0	0.006	0	0	0	0
CSVGGSAFF	0	0	0	0	0.006	0	0	0	0
CASSCIHPGDTRFCNYGYTF	0	0	0	0	0	0.006	0	0	0
CASSEASNQPQHF	0	0	0	0	0	0.006	0	0	0
CASSELSRGIYGYTF	0	0	0	0	0	0.006	0	0	0
CASSESVGQFSNQPQHF	0	0	0	0	0	0.006	0	0	0
CASSLGGPYTNYGYTF	0	0	0	0	0	0.006	0	0	0
CASSLGGTGGTEAFF	0	0	0	0	0	0.006	0	0	0
CASSLSSGTAPQPQHF	0	0	0	0	0	0.006	0	0	0
CASSPAERANYGYTF	0	0	0	0	0	0.006	0	0	0
CASSPFIRTGAKYGYTF	0	0	0	0	0	0.006	0	0	0
CASSPQGGQPQHF	0	0	0	0	0	0.006	0	0	0
CASSPRTVTDTQYF	0	0	0	0	0	0.006	0	0	0
CASSQAGGWIDTQYF	0	0	0	0	0	0.006	0	0	0
CASTDRAKETQYF	0	0	0	0	0	0.006	0	0	0
CASVRTAGTGRKSYGYTF	0	0	0	0	0	0.006	0	0	0
CATRSTGRDTEAFF	0	0	0	0	0	0.006	0	0	0
CATSDPQKAEAFF	0	0	0	0	0	0.006	0	0	0
CATSDWWGRNQPQHF	0	0	0	0	0	0.006	0	0	0
CATSPAGGEETQYF	0	0	0	0	0	0.006	0	0	0
CATSPRGRSGETQYF	0	0	0	0	0	0.006	0	0	0
CATSRETDRPQHF	0	0	0	0	0	0.006	0	0	0
CSAGADVRATQHF	0	0	0	0	0	0.006	0	0	0
CSAGMSITDTQYF	0	0	0	0	0	0.006	0	0	0
CSAGRVRGHRGNQPQHF	0	0	0	0	0	0.006	0	0	0
CSAIRDSNLESPLHF	0	0	0	0	0	0.006	0	0	0
CSALTSGAKNIQYF	0	0	0	0	0	0.006	0	0	0
CSAPRRGAGRGNGYTF	0	0	0	0	0	0.006	0	0	0
CSARANWAGNNSPLHF	0	0	0	0	0	0.006	0	0	0
CSARDPLTDTQYF	0	0	0	0	0	0.006	0	0	0
CSARDPQQETQYF	0	0	0	0	0	0.006	0	0	0
CSARDRTFGSQPQHF	0	0	0	0	0	0.006	0	0	0
CSARDSGGAKNIQYF	0	0	0	0	0	0.006	0	0	0
CSARDTGPVVEAFF	0	0	0	0	0	0.006	0	0	0
CSAREDRGNYGYTF	0	0	0	0	0	0.006	0	0	0
CSARGGDNTGELFF	0	0	0	0	0	0.006	0	0	0
CSARTEGKNIQYF	0	0	0	0	0	0.006	0	0	0
CSARVALGGNQPQHF	0	0	0	0	0	0.006	0	0	0
CSARVEASYGYTF	0	0	0	0	0	0.006	0	0	0
CSASDSGPHGYTF	0	0	0	0	0	0.006	0	0	0
CSASSPPGETQYF	0	0	0	0	0	0.006	0	0	0
CAISVTLYEQYF	0	0.079	0.745	0.004	0	0.001	0	0.029	0
CSAGGLAGVYSTDTQYF	0	0.012	0	0	0.005	0	0	0.003	0
CASTTRARGENIQYF	0	0	0	0	0	0.005	0	0	0
CASSYGLFRDSKANYGYTF	0	0.023	0	0.005	0	0	0	0	0
CASSPRLLVGLGQVRAFF	0	0.009	0	0.005	0	0	0.006	0	0.252
CASSEGTGGYQPQHF	0	0.01	0	0	0	0.005	0	0.002	0.001
CASSLAFGGGYGYTF	0	0.01	0.024	0.005	0	0	0	0.006	0
CASSRQGPYGYTF	0	0	0	0.005	0	0	0	0	0
CSAITRGASNQPQHF	0	0.009	0.03	0.005	0	0	0	0	0.01
CASSPTGDYGYTF	0	0.006	0	0	0	0.005	0.007	0	0
CASSSGAAVGYEQYF	0	0.005	0	0.001	0.003	0.001	0.001	0	0.001
CASTRDWSSYEQYF	0	0.003	0	0.005	0	0	0	0	0.002
CASTLDLQIYGYTF	0	0.005	0	0.005	0	0	0	0	0
CSASQHQYSNQPQHF	0	0.008	0	0	0.001	0.004	0	0	0
CSARDRPNSPLHF	0	0	0	0	0.005	0	0.005	0	0
CASKRERTGGLSFF	0	0.035	0.028	0.005	0	0	0	0	0
CSAPEVGTGGYYIQYF	0	0	0	0.005	0	0	0	0	0
CSARVADLNTEAFF	0	0	0	0	0	0.005	0	0	0
CSARDRGANEKLFF	0	0	0	0.003	0.002	0	0	0	0.002
CASTGRKAEAFF	0	0	0	0.005	0	0	0	0	0
CSASKLATSPDTQYF	0	0	0	0	0.004	0.001	0	0.003	0
CSAQDSYSNQPQHF	0	0	0	0	0.005	0	0.002	0	0
CASSIGGPPTEAFF	0	0	0	0.005	0	0	0	0	0
CASSTQVGYGYTF	0	0.007	0	0	0.005	0	0.003	0	0
CASRRGGSGRGHNEQFF	0.001	0.002	0	0	0.004	0.001	0	0.001	0
CASSSHTDTQYF	0	0	0	0	0.005	0	0	0	0
CASSAESGGNSPLHF	0	0	0	0.005	0	0	0	0	0
CSARVPNDRAGNTIYF	0	0.02	0	0.005	0	0	0.009	0	0
CSAAKGQGTGHTEAFF	0	0.014	0	0	0.005	0	0	0	0.006
CSARGGSSGTSENIQYF	0	0.048	0.045	0.005	0	0	0	0	0.002
CASQDGLAGNTQYF	0	0	0	0.004	0	0.001	0.002	0	0
CSARWLGTNTGELFF	0	0	0	0	0.005	0	0	0.002	0
CASSYGGGVQPQHF	0	0	0	0	0.005	0	0	0	0
CSATTDRGRTDTQYF	0	0	0	0	0	0.005	0	0	0
CASSLWGVGAYEQYF	0	0.026	0	0.003	0.002	0	0	0	0.004
CASSYMGSAGYTF	0	0.007	0	0	0.005	0	0	0.003	0
CSAQDYRSYNEQFF	0	0.011	0	0	0.005	0	0	0	0
CASSLGRVAYEQYF	0	0.001	0	0	0.005	0	0.001	0.006	0
CSAPKGLNTGELFF	0	0.01	0.034	0.005	0	0	0	0	0
CASSLSTGRGTQYF	0	0	0	0	0.005	0	0	0	0
CASSYSGQGALEAFF	0	0	0	0	0.005	0	0	0	0
CSASPGQGNTEAFF	0	0	0	0	0.005	0	0	0	0
CASSLKVRDRGQGTEAFF	0	0.027	0	0.001	0.004	0	0.005	0.007	0.003
CASSLGGGGGYTF	0	0	0	0.005	0	0	0.001	0	0
CASSRGTYGNTIYF	0	0.007	0	0.005	0	0	0	0	0
CASSPFGGSRGYTF	0	0	0	0	0.005	0	0	0	0
CATTGTGEYSNQPQHF	0	0	0	0	0	0.005	0	0	0
CASSYGGWAVSYEQYF	0	0.012	0	0.005	0	0	0	0.001	0.004
CASSIGQRYNQPQHF	0	0	0	0.004	0	0.001	0.002	0	0
CASSHPLAGVGAYNEQFF	0	0.005	0.021	0.003	0	0.002	0	0.001	0.001
CASSPLRDPGRNTQYF	0	0.016	0	0.002	0.003	0	0	0	0
CASNDNRRISNQPQHF	0	0	0	0.005	0	0	0	0	0
CSAIPPLAGPSTDTQYF	0	0	0	0.005	0	0	0	0	0
CASSSYGYTF	0	0	0	0.005	0	0	0	0	0
CASSSTYEQYF	0	0	0	0.003	0.002	0	0	0	0
CASSYSGQMSNQPQHF	0	0	0	0.003	0	0.002	0	0	0
CASSEAPGQETQYF	0	0.01	0	0	0.005	0	0	0	0
CATSDLGQEYTGELFF	0	0	0	0	0	0.005	0	0	0
CASSEMRSRTEAFF	0	0	0	0.005	0	0	0	0	0
CSAGPGGEETQYF	0	0	0	0.003	0	0.002	0	0	0
CASSLRQGPTDTQYF	0	0	0	0	0.005	0	0	0	0.007
CASSLDGNYGYTF	0	0	0	0.005	0	0	0	0	0
CASSLEGYGYTF	0	0	0	0.005	0	0	0	0	0
CASTRGQRSYGYTF	0	0.003	0	0	0.005	0	0	0	0
CASSEDRVLLVQPQHF	0	0	0	0	0.005	0	0	0	0
CSASVGRMNTNQPQHF	0	0	0	0.005	0	0	0	0	0.007
CASSPRDYLEGQETQYF	0	0.002	0	0.005	0	0	0.003	0.001	0
CATSDLRRNTGELFF	0	0	0	0.005	0	0	0	0	0
CSADPRSGQETQYF	0	0.007	0	0	0.005	0	0	0	0
CASSSGDTQYF	0	0	0	0	0	0.005	0	0	0
CASSLGNQETQYF	0	0.016	0	0.005	0	0	0	0.002	0.001
CASSPSGTGVTEQYF	0	0.005	0.013	0.003	0.002	0	0	0.002	0
CSAFLRLAVTDTQYF	0	0	0	0.005	0	0	0	0	0
CASTQGGDETQYF	0	0	0	0	0.005	0	0	0	0
CATKRGFRPYFLQETQYF	0	0	0	0	0.005	0	0	0	0
CASSIGTGARGYTF	0	0	0.041	0.005	0	0	0	0	0
CASTSMEDTQYF	0	0.01	0	0.005	0	0	0	0	0
CATIPDGSLNTGELFF	0	0	0	0.005	0	0	0	0	0
CASSAAGVDPRQYF	0	0.008	0	0.005	0	0	0	0	0
CASRASGVQVETQYF	0	0	0.037	0	0	0.005	0	0	0
CASSLPARAGGTEAFF	0	0.016	0	0	0	0.005	0	0	0
CASRQTAGANTEAFF	0	0.012	0	0	0.005	0	0	0	0.001
CASSPGTGNTEAFF	0	0.021	0	0	0.005	0	0	0	0
CASRKVGNQPQHF	0	0	0.038	0.005	0	0	0	0	0.013
CASSRDRGSNQPQHF	0	0.011	0	0	0.004	0.001	0	0	0.013
CSASWGGPNTGELFF	0	0	0	0	0.005	0	0	0.012	0
CASSIGRSRNQPQHF	0	0.012	0	0.005	0	0	0	0.003	0.004
CASSLVADYSNQPQHF	0	0	0	0.005	0	0	0	0.006	0
CSARVGGPNSNQPQHF	0	0	0	0	0	0.005	0	0.006	0
CASSKEETQYF	0	0	0	0	0	0.005	0	0.006	0
CASSAGTSGSTDTQYF	0	0.003	0	0.005	0	0	0	0.005	0
CASSYSNRGNTEAFF	0	0.01	0	0.004	0.001	0	0	0	0.005
CASSFASGLGTEAFF	0	0	0.037	0.005	0	0	0	0.004	0
CSVAEWGDTTDTQYF	0	0.007	0	0	0	0.005	0	0	0.004
CASSPGSGNTIYF	0	0.003	0	0.005	0	0	0	0.003	0
CASSPTGWRETQYF	0	0	0	0.005	0	0	0.002	0	0
CSAMDSRGTDTQYF	0	0.032	0.033	0.005	0	0	0	0.001	0
CASSTRAGAGANVLTF	0	0.003	0.014	0.003	0.002	0	0	0.001	0
CASSLSGGDQPQHF	0	0	0.022	0.005	0	0	0	0	0
CATSIGSVNTEAFF	0	0.016	0	0.005	0	0	0	0	0
CSAGAYEQYF	0	0.012	0	0.005	0	0	0	0	0
CASSLRSSRNSPLHF	0	0.01	0	0.005	0	0	0	0	0
CSAPGQFSYGYTF	0	0.009	0	0.005	0	0	0	0	0
CASTLHGGNSPLHF	0	0.007	0	0.005	0	0	0	0	0
CSAKRRGAGETQYF	0	0.007	0	0.005	0	0	0	0	0
CASSLGRSSYEQYF	0	0.003	0	0.005	0	0	0	0	0
CAISGSFGTGHSEAFF	0	0	0	0.005	0	0	0	0	0
CASNQAYNSPLHF	0	0	0	0.005	0	0	0	0	0
CASRDPVAGTDTQYF	0	0	0	0.005	0	0	0	0	0
CASRGPLEPRDREGLRQPQHF	0	0	0	0.005	0	0	0	0	0
CASRGQGLNTGELFF	0	0	0	0.005	0	0	0	0	0
CASRNTRDSRRLGGYTF	0	0	0	0.005	0	0	0	0	0
CASRPGSSYGYTF	0	0	0	0.005	0	0	0	0	0
CASRPTGGNQPQHF	0	0	0	0.005	0	0	0	0	0
CASRRGTEVYGYTF	0	0	0	0.005	0	0	0	0	0
CASRRGTGANYGYTF	0	0	0	0.005	0	0	0	0	0
CASSAEGVGRVYGYTF	0	0	0	0.005	0	0	0	0	0
CASSAGTSEETQYF	0	0	0	0.005	0	0	0	0	0
CASSAQGVDGYTF	0	0	0	0.005	0	0	0	0	0
CASSATGTLPFPHF	0	0	0	0.005	0	0	0	0	0
CASSDPSEGYTF	0	0	0	0.005	0	0	0	0	0
CASSEAAPRYGYTF	0	0	0	0.005	0	0	0	0	0
CASSEPGNWGGYTF	0	0	0	0.005	0	0	0	0	0
CASSETRGAGELFF	0	0	0	0.005	0	0	0	0	0
CASSEWWAGGRLYGYTF	0	0	0	0.005	0	0	0	0	0
CASSFMVGSYGYTF	0	0	0	0.005	0	0	0	0	0
CASSFRRGEGYTF	0	0	0	0.005	0	0	0	0	0
CASSGAVDSWKQGSNTEAFF	0	0	0	0.005	0	0	0	0	0
CASSGGAKRISNQPQHF	0	0	0	0.005	0	0	0	0	0
CASSGPGGGGYTF	0	0	0	0.005	0	0	0	0	0
CASSHSDSSNQPQHF	0	0	0	0.005	0	0	0	0	0
CASSIGQGGEAFF	0	0	0	0.005	0	0	0	0	0
CASSLDRGSETQYF	0	0	0	0.005	0	0	0	0	0
CASSLGGLEGNTIYF	0	0	0	0.005	0	0	0	0	0
CASSLGQNSPLHF	0	0	0	0.005	0	0	0	0	0
CASSLGSDMGSPLHF	0	0	0	0.005	0	0	0	0	0
CASSLLGRGNQPQHF	0	0	0	0.005	0	0	0	0	0
CASSLLPGTGHGYTF	0	0	0	0.005	0	0	0	0	0
CASSLNGRAVKETQYF	0	0	0	0.005	0	0	0	0	0
CASSLRAIGGPGVNTEAFF	0	0	0	0.005	0	0	0	0	0
CASSLRDPSTDTQYF	0	0	0	0.005	0	0	0	0	0
CASSLSARRGNQPQHF	0	0	0	0.005	0	0	0	0	0
CASSLTVIWGGEAFF	0	0	0	0.005	0	0	0	0	0
CASSLVGTGAFNYGYTF	0	0	0	0.005	0	0	0	0	0
CASSLVQGRETQYF	0	0	0	0.005	0	0	0	0	0
CASSPDQQGARGYTF	0	0	0	0.005	0	0	0	0	0
CASSPEGDRRVSGYTF	0	0	0	0.005	0	0	0	0	0
CASSPFPSTGTGGNQPQHF	0	0	0	0.005	0	0	0	0	0
CASSPLSQGAGYNQPQHF	0	0	0	0.005	0	0	0	0	0
CASSPRGDGYTF	0	0	0	0.005	0	0	0	0	0
CASSPSGGGLGTDTQYF	0	0	0	0.005	0	0	0	0	0
CASSREGQGYQPQHF	0	0	0	0.005	0	0	0	0	0
CASSSGQGKHF	0	0	0	0.005	0	0	0	0	0
CASSSGRPNSNQPQHF	0	0	0	0.005	0	0	0	0	0
CASSSLDRENQPQHF	0	0	0	0.005	0	0	0	0	0
CASSSLGSTDTQYF	0	0	0	0.005	0	0	0	0	0
CASSSNRNQPQHF	0	0	0	0.005	0	0	0	0	0
CASSSPDVGGYSGYTF	0	0	0	0.005	0	0	0	0	0
CASSSQGSSPLHF	0	0	0	0.005	0	0	0	0	0
CASSSRDRDSSPLHF	0	0	0	0.005	0	0	0	0	0
CASSTNRGNTIYF	0	0	0	0.005	0	0	0	0	0
CASSTRRADQPQHF	0	0	0	0.005	0	0	0	0	0
CASSVDGNYGYTF	0	0	0	0.005	0	0	0	0	0
CASSVKTGTSPTDTQYF	0	0	0	0.005	0	0	0	0	0
CASSYGRNQPQHF	0	0	0	0.005	0	0	0	0	0
CASSYRTGEFAYTF	0	0	0	0.005	0	0	0	0	0
CASSYRTGTAAPNTEAFF	0	0	0	0.005	0	0	0	0	0
CASSYSLYTEAFF	0	0	0	0.005	0	0	0	0	0
CASTPAGRAQETQYF	0	0	0	0.005	0	0	0	0	0
CASTTGQVRNQPQHF	0	0	0	0.005	0	0	0	0	0
CATRGTGGDYGYTF	0	0	0	0.005	0	0	0	0	0
CATRLSTGPGTGELFF	0	0	0	0.005	0	0	0	0	0
CATSDLQSETQYF	0	0	0	0.005	0	0	0	0	0
CATSDRDRGGTDTQYF	0	0	0	0.005	0	0	0	0	0
CATSDYTSGSSPDTQYF	0	0	0	0.005	0	0	0	0	0
CATSGGLSTEAFF	0	0	0	0.005	0	0	0	0	0
CATSKWVDYEQYF	0	0	0	0.005	0	0	0	0	0
CATSRAQQGRGQPQHF	0	0	0	0.005	0	0	0	0	0
CATSRDRNFYEQYF	0	0	0	0.005	0	0	0	0	0
CATSRDRRVGQPQHF	0	0	0	0.005	0	0	0	0	0
CATSRGGTSGGQETQYF	0	0	0	0.005	0	0	0	0	0
CATSRLNAGQSYGYTF	0	0	0	0.005	0	0	0	0	0
CATSSGTSGRGETQYF	0	0	0	0.005	0	0	0	0	0
CATSTFRDKEETQYF	0	0	0	0.005	0	0	0	0	0
CSAGARMGETQYF	0	0	0	0.005	0	0	0	0	0
CSAGVGEPGELFF	0	0	0	0.005	0	0	0	0	0
CSAKDRAPSNYGYTF	0	0	0	0.005	0	0	0	0	0
CSAPNSQGYSETQYF	0	0	0	0.005	0	0	0	0	0
CSAQKGAREQYF	0	0	0	0.005	0	0	0	0	0
CSARADREGAQETQYF	0	0	0	0.005	0	0	0	0	0
CSARDRGSLEQYF	0	0	0	0.005	0	0	0	0	0
CSARDSAKVNTEAFF	0	0	0	0.005	0	0	0	0	0
CSARDSRGRWDNQPQHF	0	0	0	0.005	0	0	0	0	0
CSARGGASTDTQYF	0	0	0	0.005	0	0	0	0	0
CSARGGEETQYF	0	0	0	0.005	0	0	0	0	0
CSARGGRAPDTQYF	0	0	0	0.005	0	0	0	0	0
CSARKPGQVDRNTEAFF	0	0	0	0.005	0	0	0	0	0
CSARREVTDTQYF	0	0	0	0.005	0	0	0	0	0
CSARSGVSNQPQHF	0	0	0	0.005	0	0	0	0	0
CSARTTGTQNQPQHF	0	0	0	0.005	0	0	0	0	0
CSARVRTGNTEAFF	0	0	0	0.005	0	0	0	0	0
CSARVTMNTEAFF	0	0	0	0.005	0	0	0	0	0
CSARWGGENNSPLHF	0	0	0	0.005	0	0	0	0	0
CSARYPGQTQETQYF	0	0	0	0.005	0	0	0	0	0
CSASPGGPTDTQYF	0	0	0	0.005	0	0	0	0	0
CSASTGRGETQYF	0	0	0	0.005	0	0	0	0	0
CSATGRTGQETQYF	0	0	0	0.005	0	0	0	0	0
CSATRRGGSTDTQYF	0	0	0	0.005	0	0	0	0	0
CSATRTEGHQPQHF	0	0	0	0.005	0	0	0	0	0
CSATTSGGATDTQYF	0	0	0	0.005	0	0	0	0	0
CSAVTPHTGELFF	0	0	0	0.005	0	0	0	0	0
CSGSGSRNQETQYF	0	0	0	0.005	0	0	0	0	0
CSTGGMDSPLHF	0	0	0	0.005	0	0	0	0	0
CASSTGVYGYTF	0	0	0.03	0	0.005	0	0	0	0
CASRTGNQPQHF	0	0.022	0	0	0.005	0	0	0	0
CASSDRGRNSNQPQHF	0	0.01	0	0	0.005	0	0	0	0
CASSFGVGETQYF	0	0.006	0	0	0.005	0	0	0	0
CSARDSRTVNTEAFF	0	0.006	0	0	0.005	0	0	0	0
CATSLLNNSPLHF	0	0.029	0	0	0	0.004	0	0.004	0.007
CASSFLGGFGTDTQYF	0	0	0	0	0.004	0	0	0	0.002
CATSGFGRGNTEAFF	0	0	0	0	0.004	0	0	0	0
CASSVPGQGAPFNQPQHF	0	0.008	0	0.003	0	0.001	0	0	0
CASSVTAAGTQYF	0	0.021	0.053	0	0.004	0	0.004	0.021	0.012
CASSTRDRENQPQHF	0	0.011	0	0	0.004	0	0	0	0
CASKGQTGSPDTQYF	0	0.022	0.049	0	0.004	0	0.001	0.004	0
CSARESGGNTEAFF	0	0.007	0	0	0	0.004	0.004	0	0.005
CASSPDGNTEAFF	0.011	0.019	0.055	0.002	0.001	0.001	0.001	0.003	0.004
CSASGLAGGLSYEQYF	0	0.006	0.013	0	0.002	0.002	0	0.003	0.001
CASSYPGGTEAFF	0	0.013	0	0	0	0.004	0	0.004	0.002
CASIKTGGVLYGYTF	0	0	0	0	0.004	0	0	0	0
CASSLARSNRDGYTF	0	0	0	0	0.004	0	0.01	0	0.004
CSAPTDRAQYEQYF	0	0.013	0.02	0	0.004	0	0.003	0	0
CSADLRQGGGSNNSPLHF	0	0	0	0	0.004	0	0	0	0.007
CATSRDSVPSGEAFF	0	0	0	0	0	0.004	0	0	0
CASSLGQGGSGYTF	0	0	0	0.004	0	0	0	0	0
CASSLQGSSEAFF	0	0	0	0	0.004	0	0.001	0.002	0.009
CASSPPSSYGYTF	0	0.035	0	0	0.004	0	0.002	0.001	0
CASSQNRWTEAFF	0	0	0	0.002	0.001	0.001	0.001	0.002	0.003
CASSKGRVPDRGFSNQPQHF	0	0.006	0	0	0.004	0	0.002	0	0
CATSRGDFDTDTQYF	0	0	0	0	0	0.004	0	0	0
CATSKRASAYEQYF	0	0.006	0.054	0.004	0	0	0	0	0.001
CASKQSSSYNSPLHF	0	0.035	0.028	0.002	0.002	0	0.004	0.003	0.01
CASSSTGRAFF	0	0	0	0.004	0	0	0	0	0.004
CASSLSGGGEADTEAFF	0	0	0	0	0.002	0.002	0	0	0.002
CSAPNRGQETQYF	0	0	0	0.004	0	0	0	0	0
CASSAQTGGTGELFF	0	0	0	0.004	0	0	0	0	0.004
CASSRDRDETQYF	0	0	0	0.004	0	0	0	0	0
CSAFDFRQETQYF	0	0.033	0	0	0.004	0	0	0	0
CASSSPPGQGSSPLHF	0	0.012	0	0.003	0	0.001	0	0.106	0
CASSPQPGGLDYGYTF	0	0.012	0	0.004	0	0	0.009	0	0
CSVRGLRLDEQYF	0	0.002	0	0.004	0	0	0	0.007	0
CASSFLGSSDTQYF	0	0.017	0.05	0	0.004	0	0	0	0.006
CAISEGGDKNIQYF	0	0	0	0	0	0.004	0	0	0.004
CASTGTFSYNEQFF	0	0	0	0	0.002	0.002	0.001	0	0
CASSNPWGLSYNSPLHF	0	0	0	0.004	0	0	0	0	0
CASGPGRSTDTQYF	0	0	0	0	0	0.004	0	0	0
CASSRRPQETQYF	0	0.021	0	0	0	0.004	0.003	0	0.006
CASSLGAGEAFF	0	0.022	0	0	0.004	0	0	0	0
CASSLAGTPSLNSPLHF	0	0.007	0	0.004	0	0	0.003	0	0
CATPRGLNTGELFF	0	0	0.021	0.003	0.001	0	0	0	0
CASSSNRGYTEAFF	0	0.007	0	0.001	0	0.003	0	0	0
CASSQFANTGELFF	0	0.01	0	0	0.004	0	0.001	0	0
CASNPQGRNTEAFF	0	0	0	0.004	0	0	0	0	0
CASSAVGGTEAFF	0	0	0	0	0.004	0	0	0.002	0
CATSDSQGTNGQPQHF	0	0	0	0	0	0.004	0	0	0
CASSGYSQAVEQYF	0	0.007	0	0.004	0	0	0	0.001	0.004
CASSLWLTGQADYEQYF	0	0.022	0.011	0.001	0.002	0.001	0.001	0.001	0
CSGGEGNYGYTF	0	0	0.093	0.002	0	0.002	0	0	0
CASSLVGVTGYTF	0	0.01	0	0	0.004	0	0	0	0
CASKGLAGDYEQYF	0	0	0	0	0.004	0	0	0	0
CASSPRSILSTDTQYF	0	0	0	0	0.004	0	0	0	0
CSARVGRSGNQPQHF	0	0.027	0.033	0	0.004	0	0.009	0.007	0.01
CASSLAPGGTDTQYF	0	0.01	0	0	0.004	0	0	0.003	0
CASSDGQGWANVLTF	0	0.006	0.045	0	0	0.004	0	0	0.001
CSAERASGGYGTGELFF	0	0	0	0	0	0.004	0.001	0	0
CSARQGAYEQYF	0	0.003	0.029	0.004	0	0	0	0	0
CATRTSQKDTQYF	0	0.022	0	0.004	0	0	0	0	0.005
CSAEGQGRETQYF	0	0.012	0	0.003	0.001	0	0	0	0.001
CASSWDGRAGANVLTF	0	0.001	0	0.001	0.003	0	0	0.001	0
CASRATSTDTQYF	0	0.014	0	0	0	0.004	0	0	0.001
CSADPLAGEETQYF	0	0	0.075	0.004	0	0	0	0	0
CSAAKDSFYGYTF	0	0	0	0.004	0	0	0	0	0
CSARGGRGLGNQPQHF	0	0	0	0	0.004	0	0	0	0
CASAKAGGLGGYTF	0	0	0	0	0	0.004	0	0	0
CSARDQGGQKDGYTF	0	0	0	0	0	0.004	0	0	0
CATSRVTRGRGRGETQYF	0	0	0.021	0	0	0.004	0	0.003	0
CASSIRSSSTDTQYF	0	0	0	0.004	0	0	0.001	0	0
CASSSLALSSYEQYF	0	0	0.028	0	0.003	0.001	0	0	0.001
CASRAGQGFSDTQYF	0	0.017	0	0	0	0.004	0	0	0.001
CSADGDAQEQFF	0	0.006	0	0	0.004	0	0	0	0
CASSFQGGGETQYF	0	0	0	0	0.004	0	0	0	0
CSAPTPLQIMWDGYTF	0	0	0	0	0.003	0.001	0	0	0
CASSPGAANTEAFF	0	0	0	0	0	0.004	0	0	0
[truncated: 120,976 more rows]
